# Supplementary material for: Hypercarbon‐Centered Gold(I)‐Copper(I) Clusters Exhibiting a Dissolution/Crystallization‐Induced Photoluminochromism
Source: Chemistry. 2026 Feb 24;32(11):e00011. doi: 10.1002/chem.202600011 (PMC13005659; doi:10.1002/chem.202600011)
Supplement: Supplementary file 2 — Supporting Information File 1: chem70778‐sup‐0002‐Data.zip [file CHEM-32-e00011-s001.zip]

Archive with 2 entries (1 files):
- chem70778-sup-0002-Data/
- chem70778-sup-0002-Data/chem.202600011_merged cif.cif
