# Supplementary material for: Hypercarbon‐Centered Gold(I)‐Copper(I) Clusters Exhibiting a Dissolution/Crystallization‐Induced Photoluminochromism
Source: Chemistry. 2026 Feb 24;32(11):e00011. doi: 10.1002/chem.202600011 (PMC13005659; doi:10.1002/chem.202600011)
Supplement: Supplementary file 2 — Supporting Information File 1: chem70778‐sup‐0002‐Data.zip [file CHEM-32-e00011-s001.zip › chem70778-sup-0002-Data/chem.202600011_merged cif.cif]

data_1
_audit_creation_date              2020-03-10
_audit_creation_method
;
Olex2 1.2-ac3
(compiled 2016.03.30 svn.r3266 for Rigaku Oxford Diffraction, GUI svn.r5168)
;
_publ_contact_author_address      ?
_publ_contact_author_email        ?
_publ_contact_author_name         ''
_publ_contact_author_phone        ?
_publ_section_references
;
Dolomanov, O.V., Bourhis, L.J., Gildea, R.J, Howard, J.A.K. & Puschmann, H.
 (2009), J. Appl. Cryst. 42, 339-341.

Sheldrick, G.M. (2015). Acta Cryst. A71, 3-8.

Sheldrick, G.M. (2015). Acta Cryst. C71, 3-8.
;
_chemical_name_common             ?
_chemical_name_systematic         ?
_chemical_formula_moiety          'C91 H90 Au6 Cu2 N18, 4(B1 F4)'
_chemical_formula_sum             'C91 H90 Au6 B4 Cu2 F16 N18'
_chemical_formula_weight          3091.92
_chemical_melting_point           ?
loop_
  _atom_type_symbol
  _atom_type_description
  _atom_type_scat_dispersion_real
  _atom_type_scat_dispersion_imag
  _atom_type_scat_source
 'C' 'C' 0.0181 0.0091 'International Tables Vol C Tables 4.2.6.8 and 6.1.1.4'
 'H' 'H' 0.0000 0.0000 'International Tables Vol C Tables 4.2.6.8 and 6.1.1.4'
 'Au' 'Au' -4.4197 7.2980
 'International Tables Vol C Tables 4.2.6.8 and 6.1.1.4'
 'B' 'B' 0.0090 0.0039 'International Tables Vol C Tables 4.2.6.8 and 6.1.1.4'
 'Cu' 'Cu' -1.9646 0.5888
 'International Tables Vol C Tables 4.2.6.8 and 6.1.1.4'
 'F' 'F' 0.0727 0.0534 'International Tables Vol C Tables 4.2.6.8 and 6.1.1.4'
 'N' 'N' 0.0311 0.0180 'International Tables Vol C Tables 4.2.6.8 and 6.1.1.4'

_shelx_space_group_comment
;
The symmetry employed for this shelxl refinement is uniquely defined
by the following loop, which should always be used as a source of
symmetry information in preference to the above space-group names.
They are only intended as comments.
;
_space_group_crystal_system       'cubic'
_space_group_IT_number            205
_space_group_name_H-M_alt         'P a -3'
_space_group_name_Hall            '-P 2ac 2ab 3'
loop_
  _space_group_symop_operation_xyz
 'x, y, z'
 '-x+1/2, -y, z+1/2'
 '-x, y+1/2, -z+1/2'
 'x+1/2, -y+1/2, -z'
 'z, x, y'
 'z+1/2, -x+1/2, -y'
 '-z+1/2, -x, y+1/2'
 '-z, x+1/2, -y+1/2'
 'y, z, x'
 '-y, z+1/2, -x+1/2'
 'y+1/2, -z+1/2, -x'
 '-y+1/2, -z, x+1/2'
 '-x, -y, -z'
 'x-1/2, y, -z-1/2'
 'x, -y-1/2, z-1/2'
 '-x-1/2, y-1/2, z'
 '-z, -x, -y'
 '-z-1/2, x-1/2, y'
 'z-1/2, x, -y-1/2'
 'z, -x-1/2, y-1/2'
 '-y, -z, -x'
 'y, -z-1/2, x-1/2'
 '-y-1/2, z-1/2, x'
 'y-1/2, z, -x-1/2'

_cell_length_a                    21.3163(2)
_cell_length_b                    21.3163(2)
_cell_length_c                    21.3163(2)
_cell_angle_alpha                 90
_cell_angle_beta                  90
_cell_angle_gamma                 90
_cell_volume                      9685.8(3)
_cell_formula_units_Z             4
_cell_measurement_reflns_used     10802
_cell_measurement_temperature     93(2)
_cell_measurement_theta_max       71.4260
_cell_measurement_theta_min       4.1280
_shelx_estimated_absorpt_T_max    ?
_shelx_estimated_absorpt_T_min    ?
_exptl_absorpt_coefficient_mu     17.833
_exptl_absorpt_correction_T_max   1.00000
_exptl_absorpt_correction_T_min   0.68531
_exptl_absorpt_correction_type    multi-scan
_exptl_absorpt_process_details
;
CrysAlisPro 1.171.39.20a (Rigaku Oxford Diffraction, 2015)
Empirical absorption correction using spherical harmonics,
 implemented in SCALE3 ABSPACK scaling algorithm.
;
_exptl_absorpt_special_details    ?
_exptl_crystal_colour             yellow
_exptl_crystal_density_diffrn     2.120
_exptl_crystal_density_meas       ?
_exptl_crystal_density_method     ?
_exptl_crystal_description        block
_exptl_crystal_F_000              5832
_exptl_crystal_size_max           0.02
_exptl_crystal_size_mid           0.02
_exptl_crystal_size_min           0.02
_exptl_transmission_factor_max    ?
_exptl_transmission_factor_min    ?
_diffrn_reflns_av_R_equivalents   0.0482
_diffrn_reflns_av_unetI/netI      0.0177
_diffrn_reflns_Laue_measured_fraction_full 1.000
_diffrn_reflns_Laue_measured_fraction_max 0.993
_diffrn_reflns_limit_h_max        26
_diffrn_reflns_limit_h_min        -26
_diffrn_reflns_limit_k_max        22
_diffrn_reflns_limit_k_min        -26
_diffrn_reflns_limit_l_max        25
_diffrn_reflns_limit_l_min        -26
_diffrn_reflns_number             55904
_diffrn_reflns_point_group_measured_fraction_full 1.000
_diffrn_reflns_point_group_measured_fraction_max 0.993
_diffrn_reflns_theta_full         67.684
_diffrn_reflns_theta_max          73.795
_diffrn_reflns_theta_min          3.591
_diffrn_ambient_temperature       93(2)
_diffrn_detector                  'CCD plate'
_diffrn_detector_area_resol_mean  ?
_diffrn_measured_fraction_theta_full 1.000
_diffrn_measured_fraction_theta_max 0.993
_diffrn_measurement_details
;
List of Runs (angles in degrees, time in seconds):

  # Type    Start    End  Width  t~exp~   \w     \q     \k     \f   Frames
--------------------------------------------------------------------------
  1  \w     61.00  88.00   0.50    0.50    --    0.00  57.00 -60.00   54
  2  \w    -53.00 -26.00   0.50    0.50    --    0.00 -57.00  30.00   54
  3  \w    -24.00  26.00   0.50    0.50    --    0.00  57.00  30.00  100
  4  \w    -27.00  29.00   0.50    0.50    --    0.00  57.00 -60.00  112
  5  \w    -80.00 -20.00   0.50    0.50    --    0.00 -38.00-150.00  120
  6  \w     44.00 134.00   0.50   30.00    --   98.20 -82.00   0.00  180
  7  \w     12.00  41.00   0.50   30.00    --   98.20 -82.00   0.00   58
  8  \w     72.00 177.00   0.50   30.00    --   98.20  45.00  90.00  210
  9  \w     72.00 139.00   0.50   30.00    --   98.20  45.00  30.00  134
 10  \w     94.00 121.00   0.50   30.00    --   98.20 -82.00 150.00   54
 11  \w    148.00 187.00   0.50   30.00    --   98.20  45.00  30.00   78
 12  \w     46.00 105.00   0.50   30.00    --   98.20 -82.00-180.00  118
 13  \w      9.00 122.00   0.50   30.00    --   98.20 -82.00-150.00  226
 14  \w     13.00  40.00   0.50   30.00    --   98.20 -82.00 150.00   54
 15  \w     97.00 133.00   0.50   30.00    --   98.20 -77.00-120.00   72
 16  \w     72.00 137.00   0.50   30.00    --   98.20  45.00-180.00  130
 17  \w     85.00 110.00   0.50   30.00    --   98.20 -45.00 120.00   50
 18  \w     36.00  65.00   0.50   30.00    --   98.20 -45.00 120.00   58
;
_diffrn_measurement_device        'four-circle diffractometer'
_diffrn_measurement_device_type   'XtaLAB Pro: Kappa single'
_diffrn_measurement_method        '\w scans'
_diffrn_orient_matrix_type
'CrysAlisPro convention (1999,Acta A55,543-557)'
_diffrn_orient_matrix_UB_11       0.0133843000
_diffrn_orient_matrix_UB_12       -0.0603593000
_diffrn_orient_matrix_UB_13       0.0373781000
_diffrn_orient_matrix_UB_21       0.0705677000
_diffrn_orient_matrix_UB_22       0.0070064000
_diffrn_orient_matrix_UB_23       -0.0139520000
_diffrn_orient_matrix_UB_31       0.0080712000
_diffrn_orient_matrix_UB_32       0.0391039000
_diffrn_orient_matrix_UB_33       0.0602679000
_diffrn_radiation_monochromator   graphite
_diffrn_radiation_probe           x-ray
_diffrn_radiation_type            CuK\a
_diffrn_radiation_wavelength      1.54184
_diffrn_source                    'fine-focus sealed X-ray tube'
_diffrn_source_type               'Enhance (Cu) X-ray Source'
_reflns_Friedel_coverage          0.000
_reflns_Friedel_fraction_full     .
_reflns_Friedel_fraction_max      .
_reflns_number_gt                 1813
_reflns_number_total              3258
_reflns_odcompleteness_completeness 100.00
_reflns_odcompleteness_iscentric  1
_reflns_odcompleteness_theta      66.97
_reflns_special_details
;
 Reflections were merged by SHELXL according to the crystal
 class for the calculation of statistics and refinement.
 
 _reflns_Friedel_fraction is defined as the number of unique
 Friedel pairs measured divided by the number that would be
 possible theoretically, ignoring centric projections and
 systematic absences.
;
_reflns_threshold_expression      'I > 2\s(I)'
_computing_cell_refinement        'CrysAlisPro 1.171.39.20a (Rigaku OD, 2015)'
_computing_data_collection        'CrysAlisPro 1.171.39.20a (Rigaku OD, 2015)'
_computing_data_reduction         'CrysAlisPro 1.171.39.20a (Rigaku OD, 2015)'
_computing_molecular_graphics     'Olex2 (Dolomanov et al., 2009)'
_computing_publication_material   'Olex2 (Dolomanov et al., 2009)'
_computing_structure_refinement   'ShelXL (Sheldrick, 2015)'
_computing_structure_solution     'ShelXT (Sheldrick, 2015)'
_refine_diff_density_max          1.561
_refine_diff_density_min          -1.799
_refine_diff_density_rms          0.194
_refine_ls_extinction_coef        .
_refine_ls_extinction_method      none
_refine_ls_goodness_of_fit_ref    1.479
_refine_ls_hydrogen_treatment     constr
_refine_ls_matrix_type            full
_refine_ls_number_parameters      214
_refine_ls_number_reflns          3258
_refine_ls_number_restraints      176
_refine_ls_R_factor_all           0.1362
_refine_ls_R_factor_gt            0.1065
_refine_ls_restrained_S_all       1.439
_refine_ls_shift/su_max           0.057
_refine_ls_shift/su_mean          0.002
_refine_ls_structure_factor_coef  Fsqd
_refine_ls_weighting_details
'w=1/[\s^2^(Fo^2^)+(0.2000P)^2^] where P=(Fo^2^+2Fc^2^)/3'
_refine_ls_weighting_scheme       calc
_refine_ls_wR_factor_gt           0.3890
_refine_ls_wR_factor_ref          0.4211
_refine_special_details           ?
_olex2_refinement_description
;
1. Fixed Uiso
 At 1.2 times of:
  All C(H) groups
 At 1.5 times of:
  All C(H,H,H) groups
2. Restrained distances
 F3-F4
 2.35 with sigma of 0.01
 F4-B2 = F3-B2
 1.45 with sigma of 0.01
 F2-B1 = F1-B1
 1.45 with sigma of 0.01
 F2-F1
 2.35 with sigma of 0.01
 C17-C19 \\sim C21-C20 \\sim C20-C22 \\sim C17-C18
 with sigma of 0.001
 N3-C20 \\sim N3-C17
 with sigma of 0.001
 C18-C19 \\sim C21-C22
 with sigma of 0.001
3. Uiso/Uaniso restraints and constraints
F3 \\sim B2 \\sim F4: within 2A with sigma of 0.001 and sigma for terminal
atoms of 0.002
F2 \\sim B1 \\sim F1: within 2A with sigma of 0.001 and sigma for terminal
atoms of 0.002
C22 \\sim C20 \\sim C17 \\sim C18 \\sim C21 \\sim C19: within 2A with sigma of
0.001 and sigma for terminal atoms of 0.002
C15 \\sim C14 \\sim C13 \\sim C12 \\sim C11 \\sim N16: within 2A with sigma of
0.001 and sigma for terminal atoms of 0.002
C9 \\sim C4 \\sim C5 \\sim C6 \\sim C7 \\sim C8: within 2A with sigma of 0.001
and sigma for terminal atoms of 0.002
4. Others
 Fixed Sof: C19(0.5) H19A(0.5) H19B(0.5) H19C(0.5) C22(0.5) H22A(0.5)
 H22B(0.5) H22C(0.5) C20(0.5) H20(0.5) C18(0.5) H18A(0.5) H18B(0.5) H18C(0.5)
 C21(0.5) H21A(0.5) H21B(0.5) H21C(0.5) C17(0.5) H17(0.5)
5.a Ternary CH refined with riding coordinates:
 C20(H20), C17(H17)
5.b Aromatic/amide H refined with riding coordinates:
 C15(H15), C14(H14), C13(H13), C12(H12), C5(H5), C6(H6), C7(H7), C8(H8)
5.c Fitted hexagon refined as free rotating group:
 N16(C15,C14,C13,C12,C11), C4(C5,C6,C7,C8,C9)
5.d Idealised Me refined as rotating group:
 C19(H19A,H19B,H19C), C22(H22A,H22B,H22C), C18(H18A,H18B,H18C), C21(H21A,H21B,
 H21C)
;
_atom_sites_solution_hydrogens    geom
_atom_sites_solution_primary      dual
_atom_sites_solution_secondary    ?
loop_
  _atom_site_label
  _atom_site_type_symbol
  _atom_site_fract_x
  _atom_site_fract_y
  _atom_site_fract_z
  _atom_site_U_iso_or_equiv
  _atom_site_adp_type
  _atom_site_occupancy
  _atom_site_site_symmetry_order
  _atom_site_calc_flag
  _atom_site_refinement_flags_posn
  _atom_site_refinement_flags_adp
  _atom_site_refinement_flags_occupancy
  _atom_site_disorder_assembly
  _atom_site_disorder_group
 Au1 Au 0.90694(4) 0.52017(4) 0.02566(5) 0.1470(7) Uani 1 1 d . . . . .
 Cu1 Cu 0.90820(16) 0.40820(16) 0.09180(16) 0.1668(19) Uani 1 3 d S T P . .
 N10 N 0.7692(7) 0.4981(10) 0.0587(11) 0.164(6) Uani 1 1 d . . . . .
 C2 C 0.8180(10) 0.5386(12) 0.0560(11) 0.152(6) Uani 1 1 d . . . . .
 N16 N 0.8142(8) 0.3974(8) 0.0524(9) 0.208(4) Uani 1 1 d . U . . .
 C15 C 0.8132(8) 0.3352(7) 0.0331(10) 0.208(4) Uani 1 1 d G U . . .
 H15 H 0.8422 0.3068 0.0492 0.249 Uiso 1 1 calc R . . . .
 C14 C 0.7688(9) 0.3152(7) -0.0103(11) 0.208(4) Uani 1 1 d G U . . .
 H14 H 0.7681 0.2736 -0.0233 0.249 Uiso 1 1 calc R . . . .
 C13 C 0.7255(9) 0.3576(9) -0.0344(9) 0.208(4) Uani 1 1 d G U . . .
 H13 H 0.6958 0.3443 -0.0635 0.249 Uiso 1 1 calc R . . . .
 C12 C 0.7265(9) 0.4198(8) -0.0151(11) 0.208(4) Uani 1 1 d G U . . .
 H12 H 0.6975 0.4482 -0.0312 0.249 Uiso 1 1 calc R . . . .
 C11 C 0.7709(9) 0.4398(6) 0.0284(10) 0.208(4) Uani 1 1 d G U . . .
 N3 N 0.8031(8) 0.5921(10) 0.0823(9) 0.159(5) Uani 1 1 d D . . . .
 C19 C 0.8862(12) 0.642(2) 0.1277(12) 0.181(5) Uani 0.5 1 d D U . A 1
 H19A H 0.8770 0.6171 0.1638 0.272 Uiso 0.5 1 calc GR . . A 1
 H19B H 0.9024 0.6823 0.1411 0.272 Uiso 0.5 1 calc GR . . A 1
 H19C H 0.9168 0.6216 0.1021 0.272 Uiso 0.5 1 calc GR . . A 1
 C4 C 0.7386(7) 0.5830(11) 0.1043(8) 0.205(4) Uani 1 1 d . U . . .
 C5 C 0.6963(10) 0.6208(9) 0.1365(8) 0.205(4) Uani 1 1 d G U . . .
 H5 H 0.7082 0.6607 0.1495 0.246 Uiso 1 1 calc R . . . .
 C6 C 0.6362(8) 0.5989(10) 0.1491(8) 0.205(4) Uani 1 1 d G U . . .
 H6 H 0.6078 0.6242 0.1706 0.246 Uiso 1 1 calc R . . . .
 C7 C 0.6184(7) 0.5393(11) 0.1296(8) 0.205(4) Uani 1 1 d G U . . .
 H7 H 0.5782 0.5246 0.1381 0.246 Uiso 1 1 calc R . . . .
 C8 C 0.6607(10) 0.5015(9) 0.0975(9) 0.205(4) Uani 1 1 d G U . . .
 H8 H 0.6488 0.4616 0.0844 0.246 Uiso 1 1 calc R . . . .
 C9 C 0.7208(9) 0.5234(11) 0.0848(8) 0.205(4) Uani 1 1 d G U . . .
 C22 C 0.8197(17) 0.7050(12) 0.0479(14) 0.181(5) Uani 0.5 1 d D U . B 2
 H22A H 0.7970 0.6950 0.0103 0.272 Uiso 0.5 1 calc GR . . B 2
 H22B H 0.8554 0.7303 0.0375 0.272 Uiso 0.5 1 calc GR . . B 2
 H22C H 0.7928 0.7277 0.0760 0.272 Uiso 0.5 1 calc GR . . B 2
 C1 C 1.0000 0.5000 0.0000 0.138(12) Uani 1 6 d S T P . .
 F4 F 0.7537(11) 0.7463(11) 0.2537(11) 0.327(11) Uani 1 3 d DS TU P . .
 F3 F 0.7133(15) 0.8480(11) 0.2425(13) 0.327(11) Uani 1 1 d D U . . .
 B2 B 0.7144(11) 0.7856(11) 0.2144(11) 0.327(11) Uani 1 3 d DS TU P . .
 F2 F 0.5748(13) 0.3918(9) -0.0187(8) 0.259(7) Uani 1 1 d D U . . .
 F1 F 0.6186(7) 0.3814(7) -0.1186(7) 0.259(7) Uani 1 3 d DS TU P . .
 B1 B 0.5795(7) 0.4205(7) -0.0795(7) 0.259(7) Uani 1 3 d DS TU P . .
 C20 C 0.8415(12) 0.6446(9) 0.0793(11) 0.181(5) Uani 0.5 1 d D U . B 2
 H20 H 0.8766 0.6308 0.0529 0.217 Uiso 0.5 1 calc R . . B 2
 C18 C 0.8474(18) 0.675(2) 0.0254(10) 0.181(5) Uani 0.5 1 d D U . A 1
 H18A H 0.8791 0.6474 0.0094 0.272 Uiso 0.5 1 calc GR . . A 1
 H18B H 0.8642 0.7168 0.0289 0.272 Uiso 0.5 1 calc GR . . A 1
 H18C H 0.8122 0.6754 -0.0026 0.272 Uiso 0.5 1 calc GR . . A 1
 C21 C 0.8733(16) 0.6646(18) 0.1402(11) 0.181(5) Uani 0.5 1 d D U . B 2
 H21A H 0.8586 0.6387 0.1740 0.272 Uiso 0.5 1 calc GR . . B 2
 H21B H 0.8634 0.7077 0.1488 0.272 Uiso 0.5 1 calc GR . . B 2
 H21C H 0.9179 0.6600 0.1360 0.272 Uiso 0.5 1 calc GR . . B 2
 C17 C 0.8263(11) 0.6525(9) 0.0899(9) 0.181(5) Uani 0.5 1 d D U . A 1
 H17 H 0.7965 0.6810 0.1103 0.217 Uiso 0.5 1 calc R . . A 1

loop_
  _atom_site_aniso_label
  _atom_site_aniso_U_11
  _atom_site_aniso_U_22
  _atom_site_aniso_U_33
  _atom_site_aniso_U_23
  _atom_site_aniso_U_13
  _atom_site_aniso_U_12
 Au1 0.1407(9) 0.1377(8) 0.1627(9) 0.0001(5) -0.0025(4) -0.0011(4)
 Cu1 0.1668(19) 0.1668(19) 0.1668(19) 0.0096(17) 0.0096(17) -0.0096(17)
 N10 0.101(9) 0.172(13) 0.220(18) 0.018(12) -0.005(10) -0.020(9)
 C2 0.123(13) 0.173(17) 0.160(16) -0.031(14) -0.012(11) 0.020(12)
 N16 0.177(7) 0.161(6) 0.286(9) -0.002(7) -0.004(7) -0.027(6)
 C15 0.177(7) 0.161(6) 0.286(9) -0.002(7) -0.004(7) -0.027(6)
 C14 0.177(7) 0.161(6) 0.286(9) -0.002(7) -0.004(7) -0.027(6)
 C13 0.177(7) 0.161(6) 0.286(9) -0.002(7) -0.004(7) -0.027(6)
 C12 0.177(7) 0.161(6) 0.286(9) -0.002(7) -0.004(7) -0.027(6)
 C11 0.177(7) 0.161(6) 0.286(9) -0.002(7) -0.004(7) -0.027(6)
 N3 0.140(11) 0.174(15) 0.165(13) -0.021(11) -0.006(10) -0.002(10)
 C19 0.150(10) 0.148(10) 0.246(12) 0.004(10) 0.016(10) 0.014(9)
 C4 0.182(7) 0.277(9) 0.156(6) 0.041(7) 0.024(6) 0.028(7)
 C5 0.182(7) 0.277(9) 0.156(6) 0.041(7) 0.024(6) 0.028(7)
 C6 0.182(7) 0.278(9) 0.156(6) 0.041(7) 0.024(6) 0.028(7)
 C7 0.182(7) 0.278(9) 0.156(6) 0.041(7) 0.024(6) 0.028(7)
 C8 0.182(7) 0.277(9) 0.156(6) 0.041(7) 0.024(6) 0.028(7)
 C9 0.182(7) 0.277(9) 0.156(6) 0.041(7) 0.024(6) 0.028(7)
 C22 0.150(10) 0.148(10) 0.246(12) 0.004(10) 0.016(10) 0.015(9)
 C1 0.138(12) 0.138(12) 0.138(12) 0.002(15) 0.002(15) -0.002(15)
 F4 0.327(11) 0.327(11) 0.327(11) -0.043(12) 0.043(12) -0.043(12)
 F3 0.327(11) 0.327(11) 0.327(11) -0.043(12) 0.044(12) -0.044(12)
 B2 0.327(11) 0.327(11) 0.327(11) -0.043(12) 0.043(12) -0.043(12)
 F2 0.259(7) 0.259(7) 0.259(7) 0.000(7) -0.001(7) 0.000(7)
 F1 0.259(7) 0.259(7) 0.259(7) 0.001(7) -0.001(7) -0.001(7)
 B1 0.259(7) 0.259(7) 0.259(7) 0.001(7) -0.001(7) -0.001(7)
 C20 0.150(10) 0.148(10) 0.246(12) 0.004(10) 0.016(10) 0.015(9)
 C18 0.150(10) 0.147(10) 0.246(12) 0.004(10) 0.016(10) 0.015(9)
 C21 0.150(10) 0.147(10) 0.246(12) 0.004(10) 0.016(10) 0.015(9)
 C17 0.150(10) 0.148(10) 0.246(12) 0.004(10) 0.016(10) 0.015(9)

_geom_special_details
;
 All esds (except the esd in the dihedral angle between two l.s. planes)
 are estimated using the full covariance matrix.  The cell esds are taken
 into account individually in the estimation of esds in distances, angles
 and torsion angles; correlations between esds in cell parameters are only
 used when they are defined by crystal symmetry.  An approximate (isotropic)
 treatment of cell esds is used for estimating esds involving l.s. planes.
;
loop_
  _geom_bond_atom_site_label_1
  _geom_bond_atom_site_label_2
  _geom_bond_distance
  _geom_bond_site_symmetry_2
  _geom_bond_publ_flag
 Au1 Au1 2.9719(16) 20_675 ?
 Au1 Au1 2.9739(16) 8_645 ?
 Au1 Au1 2.9720(16) 23_764 ?
 Au1 Au1 2.9739(16) 11_556 ?
 Au1 Cu1 2.772(5) . ?
 Au1 C2 2.04(2) . ?
 Au1 C1 2.1022(9) . ?
 Cu1 Au1 2.772(5) 11_556 ?
 Cu1 Au1 2.772(5) 8_645 ?
 Cu1 N16 2.184(16) 11_556 ?
 Cu1 N16 2.184(16) 8_645 ?
 Cu1 N16 2.184(16) . ?
 N10 C2 1.35(3) . ?
 N10 C11 1.40(3) . ?
 N10 C9 1.29(2) . ?
 C2 N3 1.31(3) . ?
 N16 C15 1.3900 . ?
 N16 C11 1.3900 . ?
 C15 H15 0.9300 . ?
 C15 C14 1.3900 . ?
 C14 H14 0.9300 . ?
 C14 C13 1.3900 . ?
 C13 H13 0.9300 . ?
 C13 C12 1.3900 . ?
 C12 H12 0.9300 . ?
 C12 C11 1.3900 . ?
 N3 C4 1.47(2) . ?
 N3 C20 1.39(3) . ?
 N3 C17 1.39(3) . ?
 C19 H19A 0.9600 . ?
 C19 H19B 0.9600 . ?
 C19 H19C 0.9600 . ?
 C19 C17 1.524(18) . ?
 C4 C5 1.3900 . ?
 C4 C9 1.3900 . ?
 C5 H5 0.9300 . ?
 C5 C6 1.3900 . ?
 C6 H6 0.9300 . ?
 C6 C7 1.3900 . ?
 C7 H7 0.9300 . ?
 C7 C8 1.3900 . ?
 C8 H8 0.9300 . ?
 C8 C9 1.3900 . ?
 C22 H22A 0.9601 . ?
 C22 H22B 0.9601 . ?
 C22 H22C 0.9601 . ?
 C22 C20 1.524(18) . ?
 C1 Au1 2.1022(9) 20_675 ?
 C1 Au1 2.1022(9) 13_765 ?
 C1 Au1 2.1022(9) 11_556 ?
 C1 Au1 2.1022(9) 8_645 ?
 C1 Au1 2.1022(9) 23_764 ?
 F4 B2 1.453(10) . ?
 F3 B2 1.460(9) . ?
 B2 F3 1.460(9) 6_566 ?
 B2 F3 1.460(9) 12_664 ?
 F2 B1 1.436(9) . ?
 F1 B1 1.445(10) . ?
 B1 F2 1.437(9) 7_564 ?
 B1 F2 1.437(9) 10_655 ?
 C20 H20 0.9800 . ?
 C20 C21 1.524(18) . ?
 C18 H18A 0.9600 . ?
 C18 H18B 0.9600 . ?
 C18 H18C 0.9600 . ?
 C18 C17 1.524(18) . ?
 C21 H21A 0.9600 . ?
 C21 H21B 0.9600 . ?
 C21 H21C 0.9600 . ?
 C17 H17 0.9800 . ?

loop_
  _geom_angle_atom_site_label_1
  _geom_angle_atom_site_label_2
  _geom_angle_atom_site_label_3
  _geom_angle
  _geom_angle_site_symmetry_1
  _geom_angle_site_symmetry_3
  _geom_angle_publ_flag
 Au1 Au1 Au1 60.04(4) 20_675 23_764 ?
 Au1 Au1 Au1 90.0 23_764 11_556 ?
 Au1 Au1 Au1 59.979(19) 20_675 11_556 ?
 Au1 Au1 Au1 60.0 11_556 8_645 ?
 Au1 Au1 Au1 90.0 20_675 8_645 ?
 Au1 Au1 Au1 59.978(19) 23_764 8_645 ?
 Cu1 Au1 Au1 117.51(6) . 20_675 ?
 Cu1 Au1 Au1 117.51(6) . 23_764 ?
 Cu1 Au1 Au1 57.56(6) . 8_645 ?
 Cu1 Au1 Au1 57.56(6) . 11_556 ?
 C2 Au1 Au1 134.6(7) . 20_675 ?
 C2 Au1 Au1 135.2(7) . 8_645 ?
 C2 Au1 Au1 138.4(6) . 23_764 ?
 C2 Au1 Au1 131.6(6) . 11_556 ?
 C2 Au1 Cu1 90.8(7) . . ?
 C2 Au1 C1 176.6(6) . . ?
 C1 Au1 Au1 44.982(17) . 8_645 ?
 C1 Au1 Au1 45.019(17) . 23_764 ?
 C1 Au1 Au1 45.020(17) . 20_675 ?
 C1 Au1 Au1 44.983(17) . 11_556 ?
 C1 Au1 Cu1 86.97(8) . . ?
 Au1 Cu1 Au1 64.88(12) . 8_645 ?
 Au1 Cu1 Au1 64.88(12) . 11_556 ?
 Au1 Cu1 Au1 64.88(12) 11_556 8_645 ?
 N16 Cu1 Au1 83.5(5) . . ?
 N16 Cu1 Au1 97.8(5) 8_645 11_556 ?
 N16 Cu1 Au1 83.5(5) 8_645 8_645 ?
 N16 Cu1 Au1 147.9(5) 8_645 . ?
 N16 Cu1 Au1 97.7(5) . 8_645 ?
 N16 Cu1 Au1 97.7(5) 11_556 . ?
 N16 Cu1 Au1 147.9(5) 11_556 8_645 ?
 N16 Cu1 Au1 147.9(5) . 11_556 ?
 N16 Cu1 Au1 83.5(5) 11_556 11_556 ?
 N16 Cu1 N16 107.2(5) . 11_556 ?
 N16 Cu1 N16 107.2(5) 8_645 11_556 ?
 N16 Cu1 N16 107.2(5) . 8_645 ?
 C2 N10 C11 121.8(19) . . ?
 C9 N10 C2 112(2) . . ?
 C9 N10 C11 126.1(18) . . ?
 N10 C2 Au1 127.2(17) . . ?
 N3 C2 Au1 121.9(17) . . ?
 N3 C2 N10 110.5(19) . . ?
 C15 N16 Cu1 103.2(9) . . ?
 C15 N16 C11 120.0 . . ?
 C11 N16 Cu1 133.1(9) . . ?
 N16 C15 H15 120.0 . . ?
 N16 C15 C14 120.0 . . ?
 C14 C15 H15 120.0 . . ?
 C15 C14 H14 120.0 . . ?
 C15 C14 C13 120.0 . . ?
 C13 C14 H14 120.0 . . ?
 C14 C13 H13 120.0 . . ?
 C12 C13 C14 120.0 . . ?
 C12 C13 H13 120.0 . . ?
 C13 C12 H12 120.0 . . ?
 C11 C12 C13 120.0 . . ?
 C11 C12 H12 120.0 . . ?
 N16 C11 N10 115.0(15) . . ?
 C12 C11 N10 124.1(15) . . ?
 C12 C11 N16 120.0 . . ?
 C2 N3 C4 104.4(19) . . ?
 C2 N3 C20 123(2) . . ?
 C2 N3 C17 140(2) . . ?
 C20 N3 C4 132(2) . . ?
 C17 N3 C4 114.8(19) . . ?
 H19A C19 H19B 109.5 . . ?
 H19A C19 H19C 109.5 . . ?
 H19B C19 H19C 109.5 . . ?
 C17 C19 H19A 109.5 . . ?
 C17 C19 H19B 109.5 . . ?
 C17 C19 H19C 109.5 . . ?
 C5 C4 N3 133.7(17) . . ?
 C5 C4 C9 120.0 . . ?
 C9 C4 N3 106.3(17) . . ?
 C4 C5 H5 120.0 . . ?
 C4 C5 C6 120.0 . . ?
 C6 C5 H5 120.0 . . ?
 C5 C6 H6 120.0 . . ?
 C7 C6 C5 120.0 . . ?
 C7 C6 H6 120.0 . . ?
 C6 C7 H7 120.0 . . ?
 C6 C7 C8 120.0 . . ?
 C8 C7 H7 120.0 . . ?
 C7 C8 H8 120.0 . . ?
 C9 C8 C7 120.0 . . ?
 C9 C8 H8 120.0 . . ?
 N10 C9 C4 107.0(19) . . ?
 N10 C9 C8 132.9(19) . . ?
 C8 C9 C4 120.0 . . ?
 H22A C22 H22B 109.5 . . ?
 H22A C22 H22C 109.5 . . ?
 H22B C22 H22C 109.5 . . ?
 C20 C22 H22A 109.5 . . ?
 C20 C22 H22B 109.5 . . ?
 C20 C22 H22C 109.5 . . ?
 Au1 C1 Au1 90.04(3) . 8_645 ?
 Au1 C1 Au1 180.00(5) 23_764 11_556 ?
 Au1 C1 Au1 89.96(3) 20_675 11_556 ?
 Au1 C1 Au1 180.00(5) 20_675 8_645 ?
 Au1 C1 Au1 90.04(3) . 11_556 ?
 Au1 C1 Au1 90.04(3) 8_645 11_556 ?
 Au1 C1 Au1 89.96(3) 8_645 13_765 ?
 Au1 C1 Au1 89.96(3) 11_556 13_765 ?
 Au1 C1 Au1 180.0 . 13_765 ?
 Au1 C1 Au1 90.04(3) 20_675 13_765 ?
 Au1 C1 Au1 89.96(3) . 23_764 ?
 Au1 C1 Au1 89.96(3) . 20_675 ?
 Au1 C1 Au1 90.04(3) 20_675 23_764 ?
 Au1 C1 Au1 89.96(3) 8_645 23_764 ?
 Au1 C1 Au1 90.04(3) 23_764 13_765 ?
 F4 B2 F3 107.3(9) . . ?
 F4 B2 F3 107.3(9) . 12_664 ?
 F4 B2 F3 107.3(9) . 6_566 ?
 F3 B2 F3 111.5(9) . 6_566 ?
 F3 B2 F3 111.5(9) . 12_664 ?
 F3 B2 F3 111.5(9) 12_664 6_566 ?
 F2 B1 F2 110.5(9) 10_655 7_564 ?
 F2 B1 F2 110.5(9) 10_655 . ?
 F2 B1 F2 110.5(9) 7_564 . ?
 F2 B1 F1 108.4(9) 10_655 . ?
 F2 B1 F1 108.4(9) . . ?
 F2 B1 F1 108.4(9) 7_564 . ?
 N3 C20 C22 121(2) . . ?
 N3 C20 H20 103.5 . . ?
 N3 C20 C21 117(2) . . ?
 C22 C20 H20 103.5 . . ?
 C22 C20 C21 105.9(18) . . ?
 C21 C20 H20 103.5 . . ?
 H18A C18 H18B 109.5 . . ?
 H18A C18 H18C 109.5 . . ?
 H18B C18 H18C 109.5 . . ?
 C17 C18 H18A 109.5 . . ?
 C17 C18 H18B 109.5 . . ?
 C17 C18 H18C 109.5 . . ?
 C20 C21 H21A 109.5 . . ?
 C20 C21 H21B 109.5 . . ?
 C20 C21 H21C 109.5 . . ?
 H21A C21 H21B 109.5 . . ?
 H21A C21 H21C 109.5 . . ?
 H21B C21 H21C 109.5 . . ?
 N3 C17 C19 103(2) . . ?
 N3 C17 C18 107(2) . . ?
 N3 C17 H17 113.3 . . ?
 C19 C17 H17 113.3 . . ?
 C18 C17 C19 105.9(18) . . ?
 C18 C17 H17 113.3 . . ?

loop_
  _geom_torsion_atom_site_label_1
  _geom_torsion_atom_site_label_2
  _geom_torsion_atom_site_label_3
  _geom_torsion_atom_site_label_4
  _geom_torsion
  _geom_torsion_site_symmetry_1
  _geom_torsion_site_symmetry_2
  _geom_torsion_site_symmetry_3
  _geom_torsion_site_symmetry_4
  _geom_torsion_publ_flag
 Au1 C2 N3 C4 -172.7(14) . . . . ?
 Au1 C2 N3 C20 15(3) . . . . ?
 Au1 C2 N3 C17 15(4) . . . . ?
 Cu1 N16 C15 C14 -161.1(11) . . . . ?
 Cu1 N16 C11 N10 -35.9(19) . . . . ?
 Cu1 N16 C11 C12 154.5(15) . . . . ?
 N10 C2 N3 C4 1(2) . . . . ?
 N10 C2 N3 C20 -171.8(19) . . . . ?
 N10 C2 N3 C17 -171(3) . . . . ?
 C2 N10 C11 N16 67(2) . . . . ?
 C2 N10 C11 C12 -124.1(19) . . . . ?
 C2 N10 C9 C4 -4(2) . . . . ?
 C2 N10 C9 C8 179.2(15) . . . . ?
 C2 N3 C4 C5 178.9(15) . . . . ?
 C2 N3 C4 C9 -3.0(18) . . . . ?
 C2 N3 C20 C22 118(3) . . . . ?
 C2 N3 C20 C21 -110(3) . . . . ?
 C2 N3 C17 C19 -64(3) . . . . ?
 C2 N3 C17 C18 48(4) . . . . ?
 N16 C15 C14 C13 0.0 . . . . ?
 C15 N16 C11 N10 169.6(19) . . . . ?
 C15 N16 C11 C12 0.0 . . . . ?
 C15 C14 C13 C12 0.0 . . . . ?
 C14 C13 C12 C11 0.0 . . . . ?
 C13 C12 C11 N10 -169(2) . . . . ?
 C13 C12 C11 N16 0.0 . . . . ?
 C11 N10 C2 Au1 -13(3) . . . . ?
 C11 N10 C2 N3 174(2) . . . . ?
 C11 N10 C9 C4 -175(2) . . . . ?
 C11 N10 C9 C8 8(3) . . . . ?
 C11 N16 C15 C14 0.0 . . . . ?
 N3 C4 C5 C6 177.9(19) . . . . ?
 N3 C4 C9 N10 4.0(16) . . . . ?
 N3 C4 C9 C8 -178.4(14) . . . . ?
 C4 N3 C20 C22 -52(3) . . . . ?
 C4 N3 C20 C21 79(3) . . . . ?
 C4 N3 C17 C19 124.6(19) . . . . ?
 C4 N3 C17 C18 -124(2) . . . . ?
 C4 C5 C6 C7 0.0 . . . . ?
 C5 C4 C9 N10 -177.6(17) . . . . ?
 C5 C4 C9 C8 0.0 . . . . ?
 C5 C6 C7 C8 0.0 . . . . ?
 C6 C7 C8 C9 0.0 . . . . ?
 C7 C8 C9 N10 177(2) . . . . ?
 C7 C8 C9 C4 0.0 . . . . ?
 C9 N10 C2 Au1 174.9(16) . . . . ?
 C9 N10 C2 N3 2(3) . . . . ?
 C9 N10 C11 N16 -123(2) . . . . ?
 C9 N10 C11 C12 47(3) . . . . ?
 C9 C4 C5 C6 0.0 . . . . ?
 C20 N3 C4 C5 -9(3) . . . . ?
 C20 N3 C4 C9 169(2) . . . . ?
 C17 N3 C4 C5 -6(3) . . . . ?
 C17 N3 C4 C9 171.6(15) . . . . ?

_shelx_res_file
;
    exp_348-2.res created by SHELXL-2014/7

TITL exp_348-2_a.res in Pa-3
REM Old TITL exp_348-2 in Pa-3 #205
REM SHELXT solution in Pa-3
REM R1 0.206, Rweak 0.087, Alpha 0.037, Orientation a'=b, b'=a, c'=-c
REM Formula found by SHELXT: C15 N3 O4 Au3
CELL 1.54184 21.3163 21.3163 21.3163 90 90 90
ZERR 4 0.0002 0.0002 0.0002 0 0 0
LATT 1
SYMM 0.5-X,-Y,0.5+Z
SYMM -X,0.5+Y,0.5-Z
SYMM 0.5+X,0.5-Y,-Z
SYMM +Z,+X,+Y
SYMM 0.5+Z,0.5-X,-Y
SYMM 0.5-Z,-X,0.5+Y
SYMM -Z,0.5+X,0.5-Y
SYMM +Y,+Z,+X
SYMM -Y,0.5+Z,0.5-X
SYMM 0.5+Y,0.5-Z,-X
SYMM 0.5-Y,-Z,0.5+X
SFAC C H Au B Cu F N
UNIT 364 360 24 16 8 64 72
DFIX 2.35 0.01 F3 F4
DFIX 1.45 0.01 F4 B2 F3 B2
DFIX 1.45 0.01 F2 B1 F1 B1
DFIX 2.35 0.01 F2 F1
SADI 0.001 C17 C19 C21 C20 C20 C22 C17 C18
SADI 0.001 N3 C20 N3 C17
SADI 0.001 C18 C19 C21 C22
SIMU 0.001 0.002 2 F3 B2 F4
SIMU 0.001 0.002 2 F2 B1 F1
SIMU 0.001 0.002 2 C22 C20 C17 C18 C21 C19
SIMU 0.001 0.002 2 C15 C14 C13 C12 C11 N16
SIMU 0.001 0.002 2 C9 C4 C5 C6 C7 C8

L.S. 300
PLAN  20
BOND $H
LIST 6
MORE -1
CONF
fmap 2
acta
REM <olex2.extras>
REM <HklSrc "%.\\exp_348-2.hkl">
REM </olex2.extras>

WGHT    0.200000
FVAR       0.06782
AU1   3    0.906940    0.520166    0.025661    11.00000    0.14068    0.13765 =
         0.16272    0.00011   -0.00247   -0.00113
CU1   5    0.908204    0.408204    0.091796    10.33333    0.16680    0.16680 =
         0.16680    0.00962    0.00962   -0.00962
N10   7    0.769210    0.498145    0.058720    11.00000    0.10053    0.17221 =
         0.22018    0.01819   -0.00496   -0.01960
C2    1    0.818006    0.538644    0.056016    11.00000    0.12304    0.17296 =
         0.15993   -0.03145   -0.01169    0.02009
AFIX  66
N16   7    0.814213    0.397415    0.052445    11.00000    0.17694    0.16067 =
         0.28577   -0.00205   -0.00391   -0.02673
C15   1    0.813187    0.335154    0.033087    11.00000    0.17701    0.16078 =
         0.28582   -0.00209   -0.00391   -0.02695
AFIX  43
H15   2    0.842193    0.306822    0.049192    11.00000   -1.20000
AFIX  65
C14   1    0.768809    0.315240   -0.010343    11.00000    0.17696    0.16081 =
         0.28590   -0.00212   -0.00391   -0.02698
AFIX  43
H14   2    0.768122    0.273584   -0.023294    11.00000   -1.20000
AFIX  65
C13   1    0.725456    0.357586   -0.034415    11.00000    0.17687    0.16081 =
         0.28589   -0.00211   -0.00397   -0.02695
AFIX  43
H13   2    0.695765    0.344262   -0.063473    11.00000   -1.20000
AFIX  65
C12   1    0.726481    0.419847   -0.015058    11.00000    0.17678    0.16072 =
         0.28582   -0.00209   -0.00396   -0.02689
AFIX  43
H12   2    0.697475    0.448179   -0.031163    11.00000   -1.20000
AFIX  65
C11   1    0.770859    0.439762    0.028372    11.00000    0.17678    0.16072 =
         0.28575   -0.00208   -0.00395   -0.02672
AFIX   0
N3    7    0.803118    0.592124    0.082322    11.00000    0.13953    0.17382 =
         0.16513   -0.02099   -0.00648   -0.00233
PART 1
C19   1    0.886160    0.642464    0.127711    10.50000    0.14993    0.14755 =
         0.24591    0.00442    0.01632    0.01447
AFIX 137
H19A  2    0.877033    0.617110    0.163796    10.50000   -1.50000
H19B  2    0.902351    0.682310    0.141067    10.50000   -1.50000
H19C  2    0.916789    0.621639    0.102090    10.50000   -1.50000
AFIX  66
PART 0
C4    1    0.738612    0.583028    0.104331    11.00000    0.18218    0.27734 =
         0.15603    0.04093    0.02432    0.02806
C5    1    0.696267    0.620781    0.136481    11.00000    0.18234    0.27741 =
         0.15599    0.04092    0.02429    0.02806
AFIX  43
H5    2    0.708153    0.660681    0.149527    11.00000   -1.20000
AFIX  65
C6    1    0.636156    0.598901    0.149133    11.00000    0.18248    0.27750 =
         0.15611    0.04095    0.02428    0.02803
AFIX  43
H6    2    0.607825    0.624160    0.170643    11.00000   -1.20000
AFIX  65
C7    1    0.618391    0.539266    0.129634    11.00000    0.18242    0.27751 =
         0.15623    0.04097    0.02431    0.02796
AFIX  43
H7    2    0.578173    0.524626    0.138099    11.00000   -1.20000
AFIX  65
C8    1    0.660736    0.501512    0.097484    11.00000    0.18232    0.27749 =
         0.15630    0.04091    0.02434    0.02796
AFIX  43
H8    2    0.648850    0.461612    0.084438    11.00000   -1.20000
AFIX  65
C9    1    0.720847    0.523392    0.084832    11.00000    0.18217    0.27740 =
         0.15612    0.04087    0.02438    0.02797
AFIX   0
PART 2
C22   1    0.819669    0.705014    0.047862    10.50000    0.14998    0.14753 =
         0.24589    0.00433    0.01646    0.01459
AFIX 137
H22A  2    0.796965    0.694988    0.010282    10.50000   -1.50000
H22B  2    0.855434    0.730341    0.037488    10.50000   -1.50000
H22C  2    0.792836    0.727738    0.076001    10.50000   -1.50000
AFIX   0
PART 0
C1    1    1.000000    0.500000    0.000000    10.16667    0.13810    0.13810 =
         0.13810    0.00173    0.00173   -0.00173

F4    6    0.753709    0.746291    0.253709    10.33333    0.32710    0.32710 =
         0.32710   -0.04332    0.04332   -0.04332
F3    6    0.713264    0.848050    0.242525    11.00000    0.32705    0.32681 =
         0.32715   -0.04343    0.04370   -0.04381
B2    4    0.714353    0.785647    0.214353    10.33333    0.32708    0.32708 =
         0.32708   -0.04350    0.04350   -0.04350
F2    6    0.574758    0.391808   -0.018700    11.00000    0.25876    0.25880 =
         0.25867    0.00021   -0.00104   -0.00041
F1    6    0.618635    0.381365   -0.118635    10.33333    0.25905    0.25905 =
         0.25905    0.00064   -0.00064   -0.00064
B1    4    0.579485    0.420515   -0.079485    10.33333    0.25881    0.25881 =
         0.25881    0.00062   -0.00062   -0.00062
PART 2
C20   1    0.841534    0.644643    0.079321    10.50000    0.15000    0.14750 =
         0.24591    0.00436    0.01636    0.01456
AFIX  13
H20   2    0.876561    0.630847    0.052931    10.50000   -1.20000
AFIX   0
PART 0
PART 1
C18   1    0.847409    0.675138    0.025428    10.50000    0.15007    0.14747 =
         0.24593    0.00436    0.01623    0.01460
AFIX 137
H18A  2    0.879112    0.647438    0.009432    10.50000   -1.50000
H18B  2    0.864210    0.716779    0.028886    10.50000   -1.50000
H18C  2    0.812189    0.675443   -0.002638    10.50000   -1.50000
AFIX   0
PART 0
PART 2
C21   1    0.873310    0.664622    0.140178    10.50000    0.14992    0.14747 =
         0.24591    0.00435    0.01631    0.01451
AFIX 137
H21A  2    0.858617    0.638746    0.173982    10.50000   -1.50000
H21B  2    0.863410    0.707693    0.148845    10.50000   -1.50000
H21C  2    0.917918    0.660011    0.136038    10.50000   -1.50000
AFIX   0
PART 0
PART 1
C17   1    0.826317    0.652519    0.089894    10.50000    0.15000    0.14750 =
         0.24592    0.00435    0.01633    0.01458
AFIX  13
H17   2    0.796525    0.680991    0.110276    10.50000   -1.20000
AFIX   0
HKLF 4

REM  exp_348-2_a.res in Pa-3
REM R1 =  0.1065 for    1813 Fo > 4sig(Fo)  and  0.1362 for all    3258 data
REM    214 parameters refined using    176 restraints

END

WGHT      0.2000      0.0000

REM Highest difference peak  1.561,  deepest hole -1.799,  1-sigma level  0.194
Q1    1   0.9002  0.5240  0.0698  11.00000  0.05    1.56
Q2    1   0.9406  0.5374  0.0227  11.00000  0.05    1.36
Q3    1   0.8606  0.5202  0.0217  11.00000  0.05    1.20
Q4    1   0.9109  0.4829  0.0422  11.00000  0.05    1.20
Q5    1   0.9189  0.5595  0.0293  11.00000  0.05    1.19
Q6    1   0.9058  0.4979 -0.0093  11.00000  0.05    0.78
Q7    1   0.5454  0.4546 -0.0454  10.33333  0.05    0.76
Q8    1   0.5252  0.4748 -0.0252  10.33333  0.05    0.69
Q9    1   0.7405  0.5987  0.0895  11.00000  0.05    0.60
Q10   1   0.8459  0.7173  0.2752  11.00000  0.05    0.60
Q11   1   0.7576  0.7901  0.2707  11.00000  0.05    0.57
Q12   1   0.8499  0.6578  0.1699  11.00000  0.05    0.54
Q13   1   0.8158  0.6822  0.3038  11.00000  0.05    0.52
Q14   1   0.6672  0.8217  0.2181  11.00000  0.05    0.40
Q15   1   0.7107  0.6519  0.1305  11.00000  0.05    0.39
Q16   1   0.9536  0.5915  0.1274  11.00000  0.05    0.37
Q17   1   0.7560  0.3906  0.1062  11.00000  0.05    0.37
Q18   1   0.7850  0.5199  0.0322  11.00000  0.05    0.35
Q19   1   0.8933  0.7487  0.0499  11.00000  0.05    0.33
Q20   1   0.8453  0.6846  0.0934  11.00000  0.05    0.32
;
_shelx_res_checksum               84873
_shelx_hkl_file
;
   1   0   0    0.46    0.45
   0   1   0    0.47    0.48
   0  -1   1    0.79    0.55
  -1   1   0    0.53    0.70
  -1   0  -1    0.32    0.70
   1   0   1    0.55    0.76
   1   1   0    0.45    0.87
   1   1  -1 9621.52  391.57
   1   1   1 9999.00  391.69
   2   0   0 9094.46  377.83
   0   2   0 9207.54  377.86
   0  -2   0 9648.76  377.86
   0   0  -2 9095.41  377.92
   0   0  -2 9666.49  377.83
   0   0   2 9621.76  377.76
  -1   0   2  400.42   16.03
   0  -2   1  399.20   15.88
   1   0  -2  379.84   16.01
   0   2  -1  379.63   16.01
   1   0   2  388.90   16.18
   2  -1   0  386.30   16.11
   0  -2   1  401.49   16.01
  -1   0   2  389.78   16.12
   1   2   0    0.12    1.31
   1  -2   0    0.55    1.00
  -1   2   0   -0.20    0.94
   0  -1   2    0.40    1.01
   0  -1  -2    0.09    1.22
  -2   0  -1    0.21    1.01
   1  -2   0    0.19    0.94
   0   1  -2   -0.23    1.07
  -1   2   0    0.36    1.03
  -2   0   1    0.21    0.74
   2   0  -1    0.15    0.75
   0  -1   2    0.09    1.14
   1   2  -1   29.39    1.51
   1   1   2   26.66    2.07
  -1   2  -1   29.05    1.65
   2   1   1   31.20    1.77
  -1   2   1   29.45    1.56
  -1   2   1   28.48    1.96
   2  -1  -1   28.69    1.84
  -1  -1   2   26.75    1.78
   1   2  -1   28.32    1.75
   1   1  -2   30.45    1.84
  -1   2  -1   34.47    1.92
   1  -1  -2   28.00    1.92
  -1   1  -2   29.96    1.78
  -1  -1   2   31.76    1.53
  -1   1  -2   33.34    1.94
  -2   1   1   26.95    1.88
  -2  -1  -1   32.28    1.81
   1  -2   1   27.96    1.90
   1  -2   1   25.94    1.86
  -2   2   0 4073.92  166.28
   0  -2   2 4070.02  166.16
   2   0   2 4251.28  166.37
  -2   0   2 4236.37  166.11
   2   2   0 4194.87  166.45
  -2   0  -2 4012.50  166.41
  -2  -2   0 4270.15  166.43
  -2   0   2 4087.75  166.24
  -2   0  -2 4008.51  166.34
  -2  -1  -2  142.53    6.70
   2   1  -2  147.09    6.12
   1  -2   2  155.69    6.40
  -2  -2   1  147.46    6.45
  -1  -2   2  151.31    6.00
   2   2   1  135.51    6.69
  -2   1   2  134.24    6.39
   2  -2  -1  142.85    6.43
  -2  -1   2  152.25    6.13
  -2   1   2  144.73    6.33
   2  -1  -2  150.47    6.42
  -1  -2   2  130.71    5.99
  -2  -1  -2  143.32    6.47
   2   1   2  142.55    6.46
   2   2   2  404.91   18.24
  -2   2   2  462.06   18.32
   2   2  -2  447.18   17.95
   0  -3   0    0.93    1.35
   3   0   0    0.03    1.25
   0   0   3   -0.42    0.97
   0   3   0    0.82    1.33
   0   0  -3    1.95    1.53
   0   0  -3    0.03    1.25
   0  -3   1    0.60    1.04
   0  -3   1    0.46    1.21
   1   0  -3    0.66    1.17
  -3  -1   0    1.18    0.66
  -3   1   0    0.83    1.36
  -1   0   3    0.33    1.14
   3  -1   0    1.10    1.35
   0  -3  -1    0.55    1.59
  -1   0   3    0.91    1.54
   1   0   3    0.13    1.65
  -1   0  -3    1.16    1.32
   0   3  -1    0.25    1.17
  -3  -2   0    1.25    1.86
   0  -3   2    0.89    0.57
   2   0   3    0.36    1.78
   3  -2   0   -0.74    1.51
   3   2   0    1.24    0.74
  -2   0   3    0.40    1.27
  -2   0  -3    0.80    1.91
  -2   0   3   -0.93    1.44
   2   0   3    1.39    1.90
   0  -3   2    0.22    1.16
  -2   0  -3    0.45    1.69
   0   3  -2    0.16    1.26
   2   0  -3    0.48    1.32
   0   1  -3    1.80    0.94
   1  -3   0    1.14    1.32
  -1   3   0    0.57    1.44
   1  -3   0    1.00    1.34
  -3   0  -1    2.29    1.31
   1  -3   0    1.44    1.42
   0  -1   3    2.06    1.36
  -1   3   0    0.86    1.45
   0   1  -3    1.27    1.65
   0  -1  -3    1.42    0.78
   0  -1   3    1.46    1.61
  -3   0   1    1.26    1.06
   0  -1  -3    1.68    1.61
   3   0  -1    1.65    1.12
  -1  -1   3 2061.70   79.26
   1   1  -3 1841.85   79.26
   3   1   1 1934.21   79.09
  -1   1   3 2016.96   79.29
   1   1   3 1788.26   79.38
   1  -3  -1 1965.88   79.31
   1  -3   1 2018.49   79.30
  -3   1   1 1909.74   79.21
  -1  -1   3 1981.79   78.99
  -1   3  -1 1976.07   79.07
   1  -3   1 1983.70   79.25
   1  -1  -3 2032.02   79.28
   3  -1  -1 1973.32   79.21
   1   3  -1 1912.34   79.14
   1  -3   1 1952.42   79.07
   1  -3  -1 1972.71   79.08
   1   3  -1 1935.80   79.05
  -1   3  -1 1981.77   79.27
  -1   1  -3 1968.67   79.24
   1  -1   3 1990.42   79.15
  -3  -1  -1 2052.35   79.10
   1   1  -3 1974.76   78.96
   3   1  -1 1921.25   78.96
   3  -1   1 1934.87   79.32
  -1   3   1 1964.98   79.31
   2   1  -3  229.57    9.66
   1  -3  -2  230.94    9.37
   2   1   3  222.37    9.98
  -2  -1  -3  223.14    9.95
  -1   3  -2  225.29    9.39
   2   1   3  229.17   10.13
  -2  -1   3  229.97    9.55
  -2   1  -3  239.33    9.89
   1  -3   2  231.96    9.75
  -2  -1   3  231.51    9.64
   3   2   1  213.02    9.56
  -1   3  -2  221.36    9.78
  -1  -3   2  229.40    9.43
  -2   1  -3  226.37    9.82
   2  -1  -3  222.02    9.80
   1   3  -2  224.89    9.45
  -2   1   3  224.27    9.81
   3  -2  -1  220.61    9.82
  -3   2   1  222.94    9.82
   2   3   0  413.00   18.26
  -2   3   0  456.69   18.06
  -3   0   2  422.93   17.85
   0  -2   3  453.85   18.15
   0   2  -3  435.25   18.21
  -3   0  -2  440.75   18.41
   2  -3   0  438.77   18.09
  -3   0  -2  431.05   18.12
   3   0  -2  433.20   17.87
   0  -2  -3  443.47   18.31
  -2   3   0  434.75   18.08
   1  -2  -3   71.71    3.70
  -3   1  -2   65.24    3.58
  -2   3  -1   72.46    3.57
  -3   1   2   62.56    3.35
   2   3   1   66.33    3.97
  -3  -1  -2   63.19    3.93
   1   2  -3   70.17    3.50
  -3  -1   2   52.34    2.84
   2  -3  -1   68.06    3.56
  -3  -1   2   68.48    2.93
  -3   1   2   67.23    3.60
  -2  -3   1   64.41    3.56
  -2   3   1   73.55    3.25
  -3  -1  -2   70.31    3.53
  -1   2  -3   68.12    3.11
  -2   3  -1   65.81    3.37
  -1   2   3   64.12    3.70
   1  -2   3   66.89    3.58
  -1   2  -3   75.13    3.60
  -2   3  -1   64.55    3.65
  -1  -2   3   57.25    2.78
   1   2   3   61.48    3.75
  -2   3   1   69.05    3.62
  -1   2  -3   72.50    3.75
   3   1   2   63.85    3.48
  -2   3   2    2.14    1.03
  -2   2   3    2.33    1.79
   2   2  -3    1.41    1.45
   2  -3   2    1.47    1.81
   2   2   3    1.91    1.97
   2   3  -2    1.44    0.60
  -2  -2   3    0.68    0.42
  -2  -3   2    0.47    1.42
   3   2  -2    1.24    0.70
  -3   2   2    1.42    1.64
  -2   3  -2    1.77    1.76
   2  -3   2    1.35    1.69
   2   3   2    3.03    2.27
  -2   2  -3    4.63    1.90
   2  -2  -3    0.21    1.83
   3   2   2    1.63    1.67
   3   0   3    0.23    1.94
  -3   0  -3   -0.11    1.83
  -3   3   0    0.35    1.70
  -3   0  -3    0.86    2.17
  -3   3   0    0.61    1.64
   0  -3   3    0.58    1.35
  -3   0   3    0.51    1.59
  -3   0   3    0.38    1.09
  -3  -3   0    0.77    2.14
  -3   3  -1  248.63    9.99
  -3  -1  -3  246.56   10.01
  -1   3  -3  228.81    9.26
   1   3  -3  251.88    9.88
  -3   1   3  227.74    9.97
  -3  -1  -3  264.71   10.39
  -3  -1   3  221.21    9.27
  -1  -3   3  229.04    9.41
   3   1   3  218.77   10.04
  -3  -1   3  242.92    9.70
  -3   3   1  224.77    9.94
  -3  -3   1  235.91    9.99
  -3   1  -3  245.92   10.03
  -3   1   3  239.78    9.75
  -3  -1   3  258.45    9.58
   3   1   3  236.45   10.35
   1  -3   3  241.47    9.88
  -3  -3  -1  238.68   10.31
   3   3   1  230.59   10.37
  -3   1  -3  249.77   10.11
   3   3   2   58.19    3.33
   3   3   2   55.17    3.91
  -3  -3   2   60.39    3.31
   3   2  -3   58.02    2.86
  -3   3   2   58.48    3.45
  -3   2   3   51.48    3.34
   2   3  -3   57.92    3.14
  -2  -3   3   51.29    2.39
   2  -3   3   55.15    3.41
  -2   3   3   48.19    2.41
  -3   2  -3   56.40    3.51
   3  -2  -3   56.43    3.43
  -2  -3   3   56.48    2.80
   3   3  -2   61.15    2.69
   2   3   3   52.11    3.65
  -3   2  -3   54.58    3.58
  -3   2   3   53.54    3.42
   3   2   3   49.14    3.51
   3  -3   3  147.69    7.21
  -3   3   3  149.41    7.19
   3   3  -3  154.35    6.61
   3   3   3  146.05    7.20
   0  -4   0  665.61   27.01
   4   0   0  641.51   26.99
   0   0  -4  646.45   27.23
   0   4   0  650.98   27.07
   0   0   4  654.01   27.24
   0   0  -4  688.63   26.98
   0   0   4  651.07   26.80
  -4   1   0  259.10   11.13
  -1   0   4  265.95   11.00
  -1   0   4  268.67   11.31
  -4  -1   0  259.72   10.63
   0  -4   1  259.47   11.01
   0   4  -1  254.15   11.04
   4  -1   0  252.21   11.14
  -1   0  -4  254.48   10.97
   1   0  -4  258.40   10.96
   0  -4  -1  261.94   11.27
   0  -4   1  252.10   10.87
   1   0   4  254.34   11.21
   0  -4  -2  135.63    6.46
   4  -2   0  126.90    6.26
  -2   0   4  137.11    6.30
  -2   0   4  131.65    6.03
   2   0   4  126.46    6.41
  -4  -2   0  126.71    6.60
   0  -4   2  136.82    6.00
  -4   2   0  133.19    6.28
   0   4  -2  139.25    6.08
   2   0   4  127.36    6.43
   2   0  -4  129.91    6.02
   0  -4   2  129.29    5.66
  -3   0  -4   58.96    3.93
   0  -4   3   62.13    3.17
  -4   3   0   58.21    3.57
   3   0   4   56.75    3.73
  -4   3   0   53.32    3.53
  -3   0   4   58.38    3.37
  -4  -3   0   51.12    3.89
  -3   0   4   57.68    3.29
   4  -3   0   59.44    3.58
  -3   0  -4   51.92    3.60
   4   3   0   51.76    2.68
   4   0  -1    1.15    1.32
   0  -1  -4    0.36    1.83
  -1   4   0    0.53    1.68
   0  -1   4   -0.29    1.98
  -4   0  -1    0.22    1.47
   0  -1   4    1.00    1.47
   1  -4   0    0.13    1.56
   0   1  -4    0.06    1.25
   1  -4   0    1.00    1.64
  -1   4   0    0.35    1.80
   1  -4   0    3.72    1.75
   0   1  -4    0.74    1.85
   1   4  -1   79.55    3.84
  -1   1   4   81.17    4.25
   4  -1   1   68.18    4.19
   1   1  -4   79.99    3.66
  -1   1   4   70.87    4.38
   4  -1  -1   74.92    3.99
  -1  -1  -4   79.85    3.77
   1  -1  -4   79.77    4.09
   1  -4  -1   82.12    3.87
  -1   1   4   74.64    3.40
  -4  -1  -1   78.06    3.73
  -1   1  -4   62.76    4.32
   1   1  -4   77.91    4.22
  -1  -1   4   78.09    3.73
  -1   4   1   74.77    4.21
  -1   4   1   76.80    4.21
   4   1  -1   80.93    3.69
   1  -1   4   77.88    3.96
   1  -4   1   83.96    4.08
   1  -4   1   74.56    4.14
   1  -4   1   78.32    3.85
  -1   4  -1   78.43    3.87
  -4   1   1   82.02    4.00
   1  -4  -1   75.72    4.23
  -1  -1   4   83.22    4.19
  -1   4  -1   72.55    4.05
  -1   1  -4   80.40    4.08
   2   1   4    1.86    2.13
   4   2   1   11.69    1.49
   4  -2   1    8.53    2.00
  -2   1  -4   11.62    2.06
  -1  -4   2   12.79    1.39
  -2  -1  -4   10.79    2.38
   1  -4   2   12.84    2.08
   1  -4  -2   11.38    2.23
   2   1   4   12.24    2.63
  -4   2   1   13.50    1.97
  -2   1   4   14.50    2.07
  -2  -1   4   12.51    1.75
  -4  -2  -1   10.00    2.43
  -1  -4   2   15.29    1.47
   2  -1  -4   10.97    1.99
   1   4  -2   12.89    1.52
  -1   4  -2    9.64    1.36
   1   4  -2   12.06    1.53
   1  -4  -2   14.53    1.46
  -1   4   2    3.95    2.12
   2   1  -4   13.73    2.02
   1  -4   2   13.20    1.84
   4  -2  -1   12.45    2.01
  -1   4  -2   10.70    1.99
  -2  -1   4   12.38    1.59
  -3  -1   4   47.96    2.87
   3   1   4   46.38    3.78
  -4   3   1   52.85    3.42
  -3   1  -4   50.74    3.43
  -4  -3  -1   50.76    3.82
   4  -3  -1   48.27    3.33
   3   1   4   52.19    3.56
   1  -4   3   44.38    3.14
  -3   1   4   54.19    3.33
   4   3   1   47.57    2.80
   1  -4  -3   47.75    2.41
  -4   3   1   50.09    3.36
  -4  -3   1   52.25    3.57
  -3  -1   4   55.29    3.08
  -1  -4   3   52.50    2.68
  -3   1  -4   49.13    3.58
   3  -1  -4   48.50    3.20
  -1   4  -3   48.98    2.42
  -3  -1  -4   56.93    3.57
  -2   4   0  349.11   14.16
   0   2  -4  344.90   14.36
   2  -4   0  346.41   14.17
  -4   0   2  326.48   13.91
   0  -2   4  316.86   13.64
   2   4   0  327.00   14.43
   4   0  -2  353.03   13.92
   0  -2  -4  313.96   13.55
  -2   4   0  349.77   14.10
   0  -2  -4  356.47   14.45
  -2   4   0  342.33   14.32
   0   2  -4  333.34   13.59
   0  -2   4  338.89   14.19
  -4   0  -2  353.93   14.14
   2  -4   0  355.14   14.19
  -2   4  -1  438.93   18.76
  -4  -1  -2  477.48   18.58
   1   2  -4  471.87   18.73
   2   4  -1  433.01   18.32
   2  -4   1  464.75   18.74
   4  -1  -2  444.00   18.53
   2  -4   1  439.66   18.71
  -4   1   2  440.34   18.51
  -4  -1   2  439.17   18.06
   4   1  -2  451.61   18.20
  -2   4  -1  455.24   18.50
   1  -2   4  457.15   18.70
  -1   2  -4  470.78   18.88
  -4   1   2  438.51   18.74
  -4  -1  -2  398.08   18.98
  -2   4   1  463.72   18.76
   1  -2  -4  462.44   18.82
   2   4  -1  424.25   18.65
   4   1   2  459.83   18.58
   2   4   1  455.96   19.03
  -2   4  -1  457.37   18.69
   2  -4  -1  455.95   18.75
   1   2   4  348.48   18.75
   4  -1   2  431.24   18.82
  -4   1  -2  444.09   18.69
  -1   2   4  450.89   18.84
   4  -2  -2  142.26    6.91
   2   2   4  157.44    7.52
  -2   2   4  157.44    7.09
  -2   4  -2  151.69    7.00
   2  -4  -2  152.09    7.07
  -2   4   2  149.61    7.07
   2  -4   2  152.84    6.96
  -2  -2   4  152.06    6.75
  -2   2  -4  151.64    6.75
   2   2   4  150.12    7.23
  -2   4  -2  144.58    6.55
   2  -2  -4  155.88    7.10
   2  -4   2  140.08    7.06
   4   2  -2  133.09    6.12
  -2   4  -2  140.24    6.96
  -2  -2   4  154.84    6.39
  -2   2  -4  163.08    7.07
   2   2  -4  154.12    6.84
  -4   2   2  152.75    6.88
   4   2   2  147.43    6.75
   2   4  -2  155.75    6.36
  -3   2  -4    6.20    2.10
  -3   2   4    8.18    2.01
   2  -4   3    6.16    1.90
  -4   3  -2    6.93    2.15
  -2   4  -3    6.14    1.33
  -3  -2   4    5.65    1.48
  -3  -2   4    6.23    1.56
   4  -3  -2    4.88    2.01
   3  -2  -4    8.70    2.20
   3   2   4    5.72    2.67
  -3   2   4    6.75    2.20
  -2   4   3    3.79    2.08
   4   3   2    4.91    2.73
   3   2   4    7.78    2.32
  -3  -2   4    4.90    0.58
  -4   3   2    4.80    1.94
   4   3   2    7.72    1.83
   3   2  -4    8.04    1.70
  -3   2  -4    7.37    2.18
   3   4   0    0.38    2.39
  -4   0  -3    1.06    2.38
  -3   4   0    0.74    1.72
  -4   0   3    2.80    1.26
   0  -3   4    0.66    1.47
   0  -3  -4    0.98    2.30
  -3   4   0    0.81    1.81
  -4   0  -3    2.65    1.93
   0  -3   4   -0.75    1.94
   0   3  -4   -1.06    2.00
  -4   0   3   -0.35    1.87
   1   3  -4   10.46    2.28
  -1  -3  -4    9.00    2.45
  -4   1  -3    9.00    2.08
   4   1   3    8.96    2.15
   1  -3  -4   12.47    2.39
  -3   4   1    9.81    2.04
  -3   4  -1   10.75    1.88
  -4  -1   3   10.68    1.09
  -4   1   3   10.10    2.24
   3   4   1   13.83    2.65
  -3   4   1   11.31    1.74
   1  -3   4   10.77    1.97
   3  -4  -1    9.18    2.10
  -1   3  -4   12.97    2.33
  -1  -3   4   10.27    1.42
  -4  -1  -3   10.60    2.13
  -4   1   3   11.40    1.70
  -3   4  -1   11.60    2.10
  -4  -1  -3   10.55    2.71
  -1   3   4   12.35    2.35
   1  -3   4   10.62    2.14
  -4  -1   3   11.35    1.44
  -3   4  -1   10.16    2.19
   3  -4   2   33.74    2.76
   4   2   3   31.72    2.82
   3   4  -2   28.79    1.66
  -3   4   2   34.69    2.92
  -3   4   2   29.71    2.84
   3  -4  -2   32.54    2.80
  -2  -3   4   30.73    1.69
  -3   4  -2   33.73    2.46
   2  -3  -4   31.17    2.94
   2  -3   4   31.92    2.81
  -2   3  -4   29.06    3.02
  -2   3  -4   31.25    2.31
  -2   3   4   28.65    2.96
   3   4   2   32.52    3.39
  -4   2   3   34.73    2.90
  -3   4  -2   35.71    2.86
  -4  -2  -3   33.39    3.43
  -2  -3   4   31.48    1.69
  -3  -4   2   34.21    2.62
   2   3  -4   35.73    2.57
   2   3   4   29.44    3.01
  -4   2   3   29.85    2.55
  -3   4  -2   30.35    2.75
  -4   2  -3   34.51    2.96
  -2   3  -4   28.40    2.73
  -3   4   2   34.39    2.16
  -3   3   4    1.45    2.16
   3  -4   3    4.61    2.07
   4   3   3    1.47    1.87
   3   3   4    2.13    2.41
  -3  -4   3    1.62    1.66
   3   4   3    3.60    2.68
  -3   4   3    2.08    1.12
  -4   3   3    2.79    2.02
   3   4   3    2.94    2.21
   4   3  -3    1.70    0.94
  -3   3  -4   -3.03    2.13
  -3   3   4    1.78    2.03
   3  -3   4    1.92    1.93
  -3   4   3    3.80    2.25
   3  -3  -4    3.42    2.29
   3   4  -3    0.80    1.49
   3   3  -4    3.35    1.59
  -4   0  -4   22.06    2.53
   0  -4   4   18.05    2.42
  -4   0   4   15.98    1.64
   0  -4   4   17.57    1.91
  -4   0  -4   18.77    2.86
  -4  -4   0   17.71    2.72
  -4   0   4   16.46    2.30
  -4   0   4   21.68    2.20
   4  -4   0   18.60    2.39
  -4   4   0   17.46    2.41
  -4   4   0   18.68    2.40
  -4   4   1   60.91    3.48
  -4   1  -4   58.24    3.96
  -4   1  -4   59.20    3.85
  -1   4  -4   50.39    2.49
  -4   4  -1   62.40    3.76
   1  -4   4   62.72    3.47
  -4   1   4   64.12    3.43
  -4  -1  -4   64.09    4.47
   4  -4  -1   60.71    3.81
  -4  -1   4   61.56    3.18
  -4  -1   4   62.13    3.43
   1   4  -4   66.07    3.78
   4   4   1   54.48    4.26
  -4   1   4   63.33    3.78
  -4   4   1   56.41    3.76
  -4  -1   4   62.61    2.74
  -1  -4   4   63.87    3.02
  -4   4   1   60.56    3.81
   4   1   4   64.41    3.87
  -1   4  -4   46.73    2.55
  -4  -1  -4   65.71    3.84
  -4   4  -1   64.21    3.65
  -4  -4   1   68.58    4.00
  -4   4   2  661.17   25.50
   4   4   2  633.04   26.45
  -2  -4   4  651.38   25.09
  -4   2  -4  642.88   26.05
  -4  -2   4  659.85   25.31
  -4   4  -2  636.48   26.02
  -4   2  -4  653.72   26.02
  -4   4   2  634.63   25.98
  -4  -4   2  656.16   25.85
  -2  -4   4  563.85   24.92
  -4   4   2  582.18   25.91
   4   4  -2  538.38   24.93
   2   4  -4  673.00   25.70
   4   4  -2  616.52   25.07
  -4   2   4  674.99   25.79
   4   2   4  633.48   26.45
  -4   2  -4  665.72   26.10
  -4   4  -2  645.66   26.01
  -4   2   4  646.62   25.97
  -2   4  -4  632.42   25.17
   2  -4   4  674.63   25.89
   4   2   4  656.31   25.97
   4   4   2  650.97   25.66
  -4  -2   4  650.24   25.57
   4  -4   3   87.21    4.92
  -3  -4   4   81.49    4.09
  -4   4   3   89.32    4.93
  -4   3   4   80.47    4.84
  -4  -4   3   86.79    4.58
   4  -3  -4   83.06    4.87
   4   3  -4   77.91    4.03
  -4   4   3   82.13    4.07
   4   4  -3   84.05    3.91
   4   4   3   75.04    5.35
   3  -4   4   85.14    4.80
   4   3   4   85.60    4.88
   3   4  -4   82.06    4.31
   4   4   3   84.99    4.68
   3  -4  -4   80.93    4.95
  -3   4   4   89.36    5.02
   4  -3   4   86.37    4.95
  -4   3  -4   82.98    4.92
   3   4   4   81.80    5.02
  -4   3  -4   83.86    5.03
  -4   3   4   86.56    4.84
   4   4   4 1823.64   75.18
   4   4  -4 1844.26   74.49
   4  -4  -4 1808.60   75.29
  -4  -4   4 1873.32   74.75
   4  -4   4 1905.32   75.33
  -4   4   4 1925.72   75.31
  -4   4   4 1797.98   74.33
   0   0  -5   -1.63    2.23
   0   5   0   -0.55    1.81
   0   0   5    0.45    1.33
   5   0   0    2.25    1.71
   0   0  -5    1.19    1.70
   0   0   5   -1.51    2.24
   0  -5   0   -0.16    1.98
  -1   0  -5    0.14    1.62
  -1   0   5   -0.10    1.15
   0   5  -1    1.73    1.74
  -1   0   5    0.44    2.17
   1   0   5    1.25    2.14
   5   1   0    0.61    1.71
   5  -1   0    0.42    1.82
   0   5   1    0.07    1.99
   0  -5  -1   -0.59    2.07
  -5  -1   0    0.43    0.99
   0  -5   1    0.52    1.60
   1   0  -5   -0.38    1.66
   5  -2   0    1.97    1.88
   2   0   5    0.67    2.31
   0  -5  -2    1.31    2.23
  -2   0   5   -0.43    1.61
   0  -5   2    2.27    1.67
   0  -5   2   -0.03    1.25
   0   5  -2    0.22    1.69
   2   0  -5    0.75    1.65
  -2   0  -5    0.85    1.77
  -2   0   5    0.28    2.07
  -5   2   0   -0.07    1.89
  -3   0   5   -0.21    1.72
   0  -5  -3    0.71    2.34
   5  -3   0    0.62    1.96
  -5  -3   0    0.28    2.37
  -3   0  -5    0.77    2.21
   3   0   5    0.27    2.52
   0  -5   3    0.47    1.53
   5   3   0   -0.25    0.66
   3   0   5   -2.70    2.36
  -5   3   0   -0.16    2.12
  -3   0   5   -0.24    1.59
   0   5  -3    0.84    1.61
  -5  -4   0    4.11    2.54
  -4   0   5    0.24    1.20
  -4   0   5   -0.28    1.75
  -4   0  -5    0.10    2.61
  -4   0  -5    0.09    2.12
  -5   4   0   -0.91    2.11
   4   0   5   -1.26    2.34
  -4   0   5    1.55    1.71
   5  -4   0   -1.50    2.06
   5   4   0    0.67    0.94
  -5   4   0    1.72    2.06
   0  -5   4   -0.88    1.50
   1  -5   0    1.02    1.78
   0  -1   5    0.96    2.15
  -1   5   0    0.06    1.85
  -1  -5   0    0.35    1.92
   5   0   1   -0.13    1.89
   0  -1  -5    0.62    2.04
   0  -1   5    0.33    1.56
   1  -5   0    0.33    1.84
   5   0  -1    0.52    1.59
   0   1  -5   -0.36    2.08
   1   5   0    1.13    1.76
  -5   0  -1    1.60    1.59
  -1   5   0    0.80    2.01
   0   1  -5    0.37    1.39
  -1  -5   1  245.96   10.23
  -1  -5  -1  254.96   10.67
  -5  -1   1  198.05    9.60
   1  -1   5  230.53   10.27
  -1   1  -5  238.12   10.36
   1   1  -5  233.90   10.55
  -1   5  -1  242.93   10.46
   1  -5   1  244.84   10.44
  -1   5   1  242.82   10.57
  -1   1   5  238.88   10.75
   1  -5   1  238.62   10.48
  -1   1  -5  244.07   10.70
  -1   5  -1  235.73   10.21
  -5  -1  -1  251.42   10.05
   1  -5  -1  251.35   10.54
  -1  -1  -5  252.31   10.08
   1  -1  -5  247.06   10.45
   1   1  -5  241.71   10.01
   5  -1  -1  225.05   10.32
  -1   1   5  241.93    9.79
  -1  -1   5  234.20   10.18
  -5   1   1  236.79   10.33
  -1  -1   5  242.89   10.57
   1  -5   1  237.12   10.18
   5  -1   1  240.06   10.54
   1   5  -1  247.38   10.26
  -1   5   1  242.55   10.62
   5   1  -1  244.45   10.10
   1  -5  -1  254.35   10.27
  -5  -2  -1 1637.39   69.59
   2   1   5 1743.57   69.50
  -2  -1  -5 1498.31   69.29
   2  -1  -5 1702.67   69.15
  -2  -1   5 1698.95   68.88
  -2   1   5 1698.62   69.18
  -1   5   2 1706.59   69.41
   1   5  -2 1658.24   68.86
  -2   1   5 1733.52   69.41
  -2  -1   5 1788.50   69.22
  -1  -5   2 1726.00   68.76
   2   1  -5 1588.27   69.11
   1  -5  -2 1749.52   69.37
   2  -1   5 1704.82   69.19
  -1   5  -2 1720.10   69.18
   1  -5   2 1765.86   69.15
   1  -5   2 1741.11   69.31
   1   5  -2 1728.51   68.91
   5  -2   1 1664.02   69.29
  -1   5   2 1709.83   69.37
  -1  -5  -2 1705.67   69.47
   1  -5  -2 1731.40   68.84
  -5   2   1 1723.55   69.21
   5  -2  -1 1642.59   69.18
  -2   1  -5 1748.68   69.17
   2   1   5 1698.68   69.49
   5   2  -1 1687.23   68.76
  -1   5  -2 1723.90   68.81
  -3   1   5  203.14    9.02
   5   3   1  190.80    8.41
  -5   3  -1  194.89    9.12
  -3  -1   5  204.74    8.85
   5  -3  -1  200.31    9.08
  -3  -1   5  198.94    8.67
   1  -5   3  188.68    9.11
  -5  -3   1  207.72    9.38
   1  -5  -3  192.15    8.36
  -3  -1  -5  199.44    9.28
  -5  -3  -1  206.90    9.54
  -1   5  -3  197.72    8.91
   3  -1  -5  204.08    8.98
  -1  -5  -3  213.61    9.48
   1  -5  -3  197.80    9.33
  -5   3   1  148.02    8.89
  -3   1   5  209.76    9.21
  -3   1  -5  174.46    9.14
   1   5  -3  195.60    8.57
  -1   5  -3  200.93    8.32
   5  -3   1  184.46    9.10
   3   1   5  192.61    9.30
   1  -5   3  198.52    8.83
   3   1   5  189.49    9.41
  -3   1  -5  209.09    9.12
  -1  -5   3  206.09    8.52
  -5   3   1  206.81    9.11
  -1  -5   3  188.41    8.14
  -5  -4   1   35.23    3.21
   5  -4   1   25.19    2.80
  -4   1   5   36.19    2.70
   5  -4  -1   35.90    3.15
   5   4   1   32.16    2.31
  -4   1   5   31.78    2.66
  -4   1  -5   33.34    3.25
  -4   1  -5   38.44    3.17
  -5   4  -1   36.36    2.94
  -4  -1  -5   38.78    3.27
  -5   4   1   35.05    3.11
   4   1   5   34.71    3.24
  -4   1   5   31.92    2.88
  -5   4  -1   39.59    3.12
  -4  -1   5   33.69    2.61
  -4  -1   5   31.04    2.44
  -5  -4  -1   37.35    3.59
  -5   4   1   36.38    3.22
  -4  -1   5   35.22    1.99
  -1  -5   4   35.99    2.26
   1  -5   4   33.27    2.68
   2  -5   0  383.47   16.36
  -5   0  -2  378.18   16.09
  -2   5   0  386.83   16.42
  -2   5   0  379.65   16.20
   0  -2   5  368.27   15.73
   2   5   0  373.42   16.47
   0   2  -5  376.79   15.64
   2  -5   0  384.07   16.21
   2  -5   0  387.12   16.22
   0  -2   5  379.64   16.17
   0   2  -5  407.53   16.49
  -5   0   2  377.65   15.94
   5   0  -2  387.30   15.94
   0  -2  -5  397.79   16.47
  -2   5   1  248.65   10.97
  -1   2   5  246.77   11.27
  -1  -2   5  256.00   11.02
  -2   5   1  241.89   11.09
   2  -5  -1  254.82   10.72
   5  -1   2  238.43   11.06
   2  -5  -1  253.22   10.96
   1  -2   5  249.95   10.88
  -5  -1  -2  249.72   10.67
   1   2  -5  248.80   11.00
  -5  -1   2  215.60   10.06
  -1  -2  -5  261.60   11.20
  -1  -2  -5  264.13   10.39
  -2   5  -1  254.71   11.03
   5  -1  -2  246.68   10.73
   2  -5   1  255.31   10.96
   2   5  -1  256.86   10.58
  -2   5  -1  245.25   10.70
   1  -2  -5  250.47   11.06
  -1   2  -5  251.57   11.16
  -5   1  -2  250.14   10.85
   5   1  -2  254.47   10.38
   2   5   1  252.30   11.29
   2   5  -1  244.27   10.91
  -5   1   2  256.00   10.73
   2  -5   1  246.93   10.97
  -2  -2   5  337.77   12.73
  -2   5  -2  343.59   13.44
  -5   2   2  341.38   13.26
   5  -2   2  334.16   13.57
   5   2   2  333.72   13.03
  -2   5   2  340.22   13.52
   5  -2  -2  326.55   13.27
   2  -5   2  349.13   13.38
   2   2   5  339.97   13.88
   5   2  -2  333.53   12.57
   2  -2  -5  357.23   13.47
  -5  -2  -2  339.39   13.02
   2  -5   2  343.52   13.54
   2   5  -2  337.11   13.06
  -2   2  -5  342.19   13.41
   2   5  -2  354.01   12.82
  -2   2   5  351.43   13.52
   2  -5  -2  342.66   13.51
   2   2   5  316.48   13.62
  -2   5  -2  344.19   12.93
  -2  -2   5  358.89   13.30
   2   2  -5  346.78   13.29
  -5  -3  -2   54.23    4.29
   2  -5   3   53.02    3.52
  -3   2  -5   58.67    3.69
   5   3   2   55.73    3.27
   3   2   5   58.12    4.01
   2  -5  -3   50.81    3.79
   5  -3  -2   53.76    3.70
   3   2   5   50.21    4.20
  -3   2  -5   60.58    3.81
  -3  -2   5   55.17    3.09
  -5   3   2   55.05    3.63
  -2   5  -3   58.15    2.97
   5  -3   2   49.93    3.77
  -2   5   3   55.82    3.80
   2  -5   3   67.06    3.96
   3   2  -5   57.82    3.41
  -3   2   5   55.23    3.74
  -3  -2   5   62.29    3.35
  -2   5  -3   58.44    3.73
   3  -2  -5   56.34    3.66
   2   5  -3   57.12    2.88
   5   3  -2   48.06    2.48
  -5   4   2  182.99    7.84
  -2  -5   4  130.30    6.45
  -4   2   5  167.75    7.76
   4   2   5  176.74    8.38
  -4   2  -5  177.64    7.86
  -5   4   2  176.78    7.84
  -4  -2   5  184.87    7.23
  -4  -2   5  165.29    7.26
   2   5  -4  178.07    7.53
   2  -5   4  173.27    7.59
  -4   2  -5  170.68    7.97
  -2   5  -4  166.23    6.81
   5   4   2  166.37    7.26
  -2  -5   4  173.45    6.80
  -5   4  -2  178.79    7.91
  -4   2   5  183.51    7.60
  -5  -4   2  178.60    7.84
  -4   2  -5  167.42    7.86
   4   2   5  181.61    8.03
  -4  -2   5  132.41    6.45
   5  -4  -2  169.98    7.80
  -3   5   0    0.82    2.09
   0   3  -5    2.28    2.17
  -5   0  -3    5.73    2.72
  -3   5   0    1.00    1.92
  -3   5   0    1.47    1.76
   0  -3  -5    0.61    2.22
  -5   0   3    0.17    1.32
   3   5   0    0.77    2.35
  -5   0  -3    2.18    1.87
   0  -3   5    2.42    2.01
  -3   5  -1   78.72    4.74
  -3   5  -1   80.68    4.42
  -5  -1   3   89.22    3.84
   1  -3   5   83.84    4.69
  -5   1   3   86.36    4.77
  -3   5  -1   81.98    4.58
  -1   3  -5   86.03    4.88
  -5  -1  -3   86.44    5.18
   1   3   5   68.93    4.90
   3   5   1   83.72    5.26
  -5   1  -3   84.97    4.65
   3  -5  -1   78.13    4.68
  -5   1   3   76.47    4.30
   3  -5   1   80.38    4.71
  -3   5   1   81.84    4.29
  -1  -3  -5   88.16    5.07
  -5  -1  -3   88.01    4.58
   1   3  -5   85.43    4.67
   3   5  -1   84.63    4.10
   1  -3  -5   83.47    4.92
   3   5  -1   84.24    4.83
  -3   5   1   81.71    4.68
  -5  -2  -3  284.48   13.82
   3  -5  -2  307.12   13.50
   2   3   5  306.40   13.71
  -5   2   3  304.52   13.47
   5  -2   3  268.22   13.42
  -5   2   3  309.55   13.18
  -2  -3   5  308.50   12.61
  -2   3  -5  302.90   13.41
   2   3  -5  306.84   13.20
  -3   5   2  300.66   13.42
   2  -3   5  308.89   13.38
  -2   3  -5  309.78   13.60
  -3   5  -2  289.79   13.01
  -2   3   5  309.55   13.52
  -2  -3   5  295.36   12.48
  -3   5  -2  311.90   13.48
   3  -5   2  312.04   13.39
   5   2   3  305.62   13.21
   3   5   2  295.39   13.84
  -3   5  -2  301.63   13.37
   2  -3  -5  304.23   13.48
   3   5  -2  310.40   12.63
  -5   2  -3  305.87   13.43
  -5  -2  -3  317.79   13.21
  -3   5   3 1247.23   47.16
   3  -5  -3 1168.45   47.03
   3  -5   3 1309.32   47.02
   5   3   3 1243.56   46.72
   3  -3  -5 1267.32   47.06
  -3   5  -3 1244.72   47.02
   3   3   5 1262.46   47.19
  -3   5   3 1256.69   47.09
   3   3   5 1292.13   47.61
  -3  -3   5 1274.06   46.20
   3  -3   5 1297.90   47.10
  -3   5  -3 1256.11   46.41
  -3   3  -5 1331.52   47.11
   3   3  -5 1303.72   46.63
   3   5  -3 1088.43   45.93
   3   5   3 1299.32   47.61
  -3   3  -5 1284.84   46.67
  -5   3   3 1264.83   46.90
  -3   3   5 1276.28   47.11
  -5  -4   3  369.00   15.50
   4   3  -5  347.05   15.01
   3   5   4  354.96   15.65
  -5   4  -3  347.32   15.70
   5   4   3  355.60   15.34
  -4   3  -5  339.81   15.72
  -3   5   4  367.56   15.83
  -4   3  -5  364.55   15.78
   4  -3   5  368.59   15.80
  -3   5  -4  340.26   14.89
   4  -3  -5  365.12   15.71
   4   3   5  357.91   15.76
   3   5   4  266.99   15.83
   3  -5   4  362.56   15.59
  -4   3   5  357.87   15.73
   5   4   3  316.28   16.13
   4   3   5  354.37   16.17
   3   5  -4  379.27   15.20
  -4   3   5  368.13   15.62
  -4   3  -5  361.34   15.50
  -5   4   3  366.40   15.67
  -4  -3   5  365.02   15.01
  -5   0  -4  308.09   13.77
  -4   5   0  321.63   13.63
  -5   0   4  319.55   13.39
   0   4  -5  318.64   13.91
  -5   0  -4  312.73   14.15
  -5   0   4  312.16   13.76
  -5   0   4  309.36   13.19
  -4   5   0  311.16   13.73
   0  -4  -5  312.18   14.08
   0  -4   5  311.21   13.44
   0  -4   5  307.11   13.81
  -4   5   1   -0.58    2.26
  -5  -1  -4    5.31    2.08
   4   5   1    5.60    2.83
   4  -5  -1   -0.09    2.00
  -1  -4  -5    2.63    2.55
  -4   5  -1    3.95    2.17
  -4   5  -1    4.25    2.12
   1  -4   5    2.50    2.20
  -5  -1   4    2.93    1.02
   1  -4  -5    1.86    2.40
  -5   1   4    3.83    1.66
  -5  -1  -4    3.32    2.70
  -5   1  -4    2.19    2.07
  -1  -4   5    3.03    1.38
  -4   5   1    2.84    1.83
  -5  -1   4    2.24    1.82
  -5   1  -4   -0.40    2.43
  -1   4  -5    2.73    2.23
  -5   1   4    1.84    2.14
  -4   5  -1    1.78    1.85
  -5  -1   4    2.70    1.37
   5   1   4    1.02    2.19
   1  -4   5    1.94    1.80
   1   4  -5    3.82    2.11
   2   4  -5   86.23    4.61
  -2  -4   5   80.11    3.74
   5   2   4   75.68    4.68
  -4   5   2   83.93    4.22
   2  -4   5   79.64    4.83
  -2   4  -5   83.26    5.03
  -5   2   4   78.31    4.86
  -4   5   2   76.61    4.84
  -4   5   2   81.92    4.93
  -4   5  -2   83.65    4.93
   4   5   2   79.91    5.39
  -5  -2  -4   84.72    4.72
   4  -5   2   83.11    4.87
   2  -4  -5   80.21    4.99
   2  -4   5   85.23    4.72
  -2   4  -5   76.47    3.96
   4   5  -2   80.08    3.69
  -4   5  -2   78.32    4.74
  -5  -2  -4   81.65    5.35
  -5   2  -4   81.25    4.82
  -2   4   5   82.17    5.03
  -4   5  -2   82.96    4.46
   2   4   5   82.27    5.11
  -5   2   4   86.44    4.60
  -5   2  -4   82.35    5.03
   3   4  -5    5.66    1.90
   4   5   3    8.81    3.03
   4  -5   3    7.78    2.30
  -5   3  -4    7.31    2.36
   3  -4  -5    4.79    2.48
  -4   5   3    5.45    2.28
  -3   4  -5    5.32    1.83
  -4   5  -3    5.55    2.37
   5   3   4    5.24    2.32
  -5   3   4    4.64    2.14
  -5   3  -4    8.27    2.64
  -5   3   4    4.09    2.34
  -3  -4   5    4.53    1.01
  -3   4  -5    8.61    2.48
   4   5   3    4.98    2.07
  -4   5   3    5.24    1.37
   3   4   5    5.30    2.59
  -3   4   5    6.19    2.57
  -4   5   3    4.23    2.35
  -3   4   5    2.98    2.26
  -4  -5   3    7.49    2.19
  -4   5  -3    6.52    1.82
   3  -4   5    6.11    2.27
  -3  -4   5    4.25    1.20
   4   5  -3    5.53    1.49
   4   4  -5   10.34    1.80
   4  -4  -5    7.69    2.49
  -4   4   5    8.69    2.35
  -4   5  -4    9.29    1.80
  -4   4  -5   11.86    2.64
   4   5  -4    7.85    1.63
   5  -4   4    6.30    2.40
  -5   4   4   10.12    2.42
  -4   5   4   13.16    2.65
   4   5   4    8.20    2.54
  -5  -4   4   11.80    2.28
   4   4   5    7.17    2.47
  -4  -5   4    7.89    1.88
   4   5   4   11.87    3.18
  -4   4   5    7.15    0.86
   5   4   4    9.37    2.40
  -4  -4   5    8.86    1.60
  -4   4  -5    8.16    2.23
  -4   4   5    7.57    2.61
   4  -5   4   10.07    2.37
   4  -4   5    8.20    2.48
   0  -5   5    0.73    1.50
  -5   5   0    0.80    2.06
  -5   0  -5    0.76    2.13
  -5   0   5   -0.05    1.26
  -5   0  -5    0.24    2.62
  -5   0   5    0.17    1.84
   0   5  -5   -0.10    2.19
   0  -5   5    0.10    2.10
   5  -5   0    1.11    1.97
  -5   5   0    1.22    1.97
  -5   0   5   -0.55    1.77
  -5  -1   5  343.28   14.85
  -5   1  -5  349.59   16.04
  -5  -1   5  371.75   15.26
  -5   5   1  362.61   15.52
  -5   1   5  365.53   15.37
  -1   5  -5  370.28   16.01
   1  -5   5  354.91   15.89
  -5  -1  -5  355.45   16.33
   5   1   5  366.33   15.97
  -1  -5   5  370.60   15.13
   5  -5  -1  364.91   15.91
  -5  -5   1  373.55   16.00
  -5   5   1  348.00   15.82
  -5   5   1  358.97   15.92
  -5  -1  -5  361.61   15.86
   1  -5   5  358.51   15.49
  -5   5  -1  364.59   15.78
  -5   1   5  355.51   15.77
  -5   5  -1  359.18   15.71
  -5   1  -5  354.59   15.86
   1   5  -5  365.32   15.78
   5   5   1  353.20   15.17
  -5  -1   5  358.18   15.54
  -2   5  -5  199.76    8.82
  -5   5   2  219.60    9.49
  -5   2   5  234.85    9.76
  -5   2  -5  193.45   10.01
  -2   5  -5  224.85   10.28
   5   5  -2  185.07    8.74
  -5   2  -5  212.97   10.09
  -2   5  -5  196.80    8.95
   5   5   2  215.24   10.64
  -5   5  -2  231.04    9.80
   5   5  -2  192.63    8.77
  -5  -2   5  222.85    9.60
   5   5   2  217.34    9.56
   2  -5   5  197.27   10.00
  -5  -2  -5  219.60    9.98
  -5  -5   2  238.17   10.09
  -5   5   2  212.39   10.08
   2  -5   5  223.22    9.85
  -5   2  -5  225.32   10.11
  -5   2   5  229.15   10.14
  -5  -2   5  233.60    9.25
   2   5   5  221.83   10.27
  -5   5  -2  210.74   10.10
  -2  -5   5  224.24    8.99
  -5   5  -2  228.35   10.09
   5   2   5  218.73   10.08
   2  -5  -5  219.04   10.26
  -5   5   2  231.56   10.18
   2   5  -5  235.83    9.83
  -3   5  -5 1584.72   63.32
   5   3   5 1617.83   64.23
  -5   5   3 1628.60   64.34
   3  -5   5 1664.49   64.20
   5   5   3 1560.36   64.89
  -5   3  -5 1643.84   64.40
  -5   3  -5 1664.34   64.40
  -5   5   3 1569.19   64.31
  -5   3  -5 1663.17   64.24
  -5  -3   5 1659.94   63.72
  -3   5   5 1647.53   64.46
   5   5  -3 1431.66   63.03
   5   3   5 1643.64   64.99
  -3  -5   5 1376.20   62.95
   5  -3   5 1662.76   64.51
   3  -5  -5 1617.04   64.39
  -5   5  -3 1629.63   63.87
  -5   5   3 1564.09   63.50
  -5   5  -3 1650.70   64.34
   3   5  -5 1647.63   63.77
  -5   3   5 1615.59   64.36
   3   5   5 1598.45   64.37
   5   5   3 1570.80   63.88
  -5   3   5 1662.42   64.10
  -5  -5   3 1683.23   64.02
  -3   5  -5 1612.35   63.56
   5  -5   3 1666.31   64.36
   4  -5  -5  344.80   15.68
   4  -5   5  361.80   15.59
  -5   5   4  336.34   14.54
   5   5   4  339.79   15.35
   5   4   5  340.30   15.47
   5   5   4  347.22   16.29
   5  -4   5  383.92   15.84
  -4  -5   5  332.65   14.62
  -5   4   5  351.58   15.70
   4   5  -5  349.84   14.80
  -5   4  -5  343.18   15.36
   5   5  -4  326.63   14.37
  -5  -5   4  359.30   15.10
  -5   4  -5  372.09   15.84
  -4   5   5  354.66   15.70
  -5   4  -5  347.72   15.70
  -5   4   5  346.42   15.50
   5  -5   4  352.38   15.61
  -5   5   4  367.05   15.68
   4   5   5  342.30   15.57
  -5   5   5 1037.36   45.00
   5   5  -5 1136.85   45.27
  -5   5  -5 1155.11   46.56
  -5   5   5 1209.37   46.48
   5   5   5 1119.13   46.23
   5  -5   5 1197.66   46.48
  -5  -5   5 1115.73   45.59
   0   0  -6    8.81    2.41
   0  -6   0    7.09    2.09
   0   0   6    7.15    2.47
   0   6   0    9.45    2.16
   0   0  -6    6.09    1.98
   6   0   0    7.14    1.95
  -1   0  -6  219.57    9.77
   0   6  -1  237.26   10.06
  -6  -1   0  222.72    9.36
   1   0  -6  218.12    9.84
  -1   0  -6  232.32   10.07
  -1   0   6  234.41   10.41
   0   6   1  224.60   10.22
   6  -1   0  212.70   10.06
   0  -6   1  219.64    9.79
   0  -6  -1  228.74   10.20
  -1   0  -6  221.73   10.43
   1   0   6  216.49   10.16
  -1   0   6  215.54    9.56
   6   1   0  223.42    9.89
  -2   0  -6    7.33    1.90
   0  -6  -2    7.08    2.45
   0  -6   2    9.53    1.56
  -2   0   6    6.56    2.27
   2   0   6    5.99    2.31
   0   6  -2   11.17    1.99
   2   0  -6    7.22    1.77
   0  -6   2    7.39    1.84
   6  -2   0    4.74    2.02
  -2   0   6    8.15    1.74
  -6   3   0   75.60    4.63
   3   0   6   77.25    4.97
  -3   0   6   84.72    4.62
  -6  -3   0   83.58    5.16
  -3   0   6   80.66    4.28
   0  -6   3   76.95    4.19
   0  -6   3   76.33    4.73
  -3   0  -6   77.69    4.50
   0   6  -3   79.91    4.35
   0  -6  -3   73.40    4.91
  -3   0  -6   71.79    4.83
   3   0   6   79.24    4.97
   6  -3   0   72.84    4.62
   0  -6  -4  252.41   12.07
  -6  -4   0  256.67   12.13
   0  -6   4  256.54   11.28
  -4   0   6  254.07   11.17
  -6   4   0  252.52   11.77
  -4   0  -6  261.24   11.96
  -4   0   6  250.48   11.49
   6  -4   0  253.90   11.81
   4   0   6  265.03   12.09
  -6   4   0  263.00   11.89
  -4   0   6  269.08   11.59
  -5   0   6  206.45    8.53
  -6  -5   0  210.56    9.72
  -6   5   0  202.17    9.46
  -6   5   0  192.12    9.32
   6  -5   0  200.76    9.37
   0  -6   5  208.82    8.74
  -5   0   6  216.76    9.07
  -5   0   6  207.34    9.10
  -5   0  -6  205.73    9.49
   6   5   0  172.70    8.03
   0  -6  -5  169.85    8.00
  -6   5   0  215.06    9.23
  -1   6   0    0.40    2.00
   6   0  -1   -0.59    1.69
   1  -6   0   -0.49    1.91
   0  -1  -6   -0.51    2.04
   0   1   6   -0.78    2.43
  -1   6   0    0.34    1.96
   0  -1   6    1.72    2.29
   0  -1   6    0.56    1.64
  -6   0  -1    0.19    1.51
   0   1  -6    0.80    2.24
   1  -6   0   -0.60    1.92
   1   6   0   -0.07    1.87
  -1  -6   0   -0.35    2.26
   6   0   1    0.92    1.95
   0   1  -6   -0.42    1.58
  -1  -1   6  242.28   10.34
  -1  -6  -1  222.33   10.25
   1   6  -1  224.50    9.87
   1  -6   1  230.16   10.10
   1  -6  -1  229.81    9.86
  -6  -1  -1  225.95    9.51
   1  -6   1  220.63    9.98
  -1   1  -6  226.90   10.36
   6  -1   1  216.06   10.16
  -1  -1  -6  226.81    9.58
  -1   6  -1  224.75   10.08
   1  -1   6  223.17    9.92
   1   1  -6  235.86   10.26
   6  -1  -1  222.85    9.90
   1   1  -6  226.53    9.58
  -1   6  -1  212.95    9.83
  -6  -1   1  190.97    9.09
  -1   1  -6  230.43    9.78
  -1   1   6  232.49   10.44
   1  -1   6  227.53   10.37
  -1  -6   1  217.06    9.78
   1  -6   1  222.69    9.77
   6   1  -1  233.64    9.70
   1  -6  -1  231.11   10.15
  -1  -1  -6  229.03   10.17
   1  -1  -6  226.54   10.01
  -1  -1   6  224.88    9.72
  -1   6   1  227.03   10.24
   1  -6  -2    2.83    2.18
  -1   6  -2    2.37    1.93
  -1   6   2    3.90    2.32
  -6  -2  -1    4.67    2.75
   2  -1   6    3.11    2.11
   2   1   6    1.60    2.39
  -6   2   1    3.06    1.95
  -2  -1   6    2.75    1.45
   2   1   6    4.24    2.46
   2   1  -6    2.06    1.53
   1   6  -2    3.78    1.76
  -2   1   6    2.59    2.33
  -2   1  -6    3.97    1.94
  -2   1   6    3.29    0.99
   1   6  -2    1.97    1.70
   1  -6   2    2.54    1.81
  -2   1   6    3.13    2.11
  -2  -1  -6    4.91    1.75
   1  -6   2    4.14    2.22
   6   2  -1    3.84    1.47
   6  -2   1    2.35    2.02
   2  -1  -6    1.77    1.93
   1  -6  -2    3.64    1.59
   1  -6   2    2.67    1.43
  -2  -1   6    3.94    2.09
  -1  -6   2    2.94    1.52
   6  -2  -1    2.85    1.92
  -1  -6  -2    3.87    2.47
   3   1   6  174.93    8.60
   1  -6  -3  171.79    8.51
  -3   1   6  182.32    8.42
  -3  -1   6  174.96    8.06
   1  -6   3  174.58    8.37
  -1  -6   3  171.28    7.34
   1  -6  -3  173.96    7.58
  -6   3   1  174.27    8.27
  -1   6  -3  165.50    8.09
  -3   1   6  178.01    8.22
   6  -3  -1  172.93    8.25
   3   1   6  166.07    8.66
   6  -3   1  180.74    8.41
   3  -1  -6  172.19    8.10
  -6  -3  -1  175.35    8.76
  -1   6   3  170.09    8.53
   6   3  -1  169.41    7.57
  -3   1  -6  173.21    8.22
   1   6  -3  172.75    7.80
  -3  -1  -6  171.81    8.57
  -6  -3   1  185.87    8.70
  -3  -1   6  174.13    7.85
  -1  -6  -3  191.09    8.73
  -6   3   1  120.84    8.10
   1   6  -3  164.07    7.46
   1  -6   3  180.38    8.06
  -6   4  -1   30.55    3.09
  -6   4   1   23.53    2.95
  -1  -6   4   27.60    2.18
  -6  -4  -1   29.82    3.51
  -4   1   6   31.33    2.62
   6  -4  -1   25.65    2.81
  -6  -4   1   28.94    3.19
  -4  -1   6   29.15    2.30
  -4   1  -6   28.29    2.99
  -4  -1  -6   27.08    3.11
   6   4   1   26.79    1.96
   1  -6   4   26.75    2.54
   6  -4   1   21.76    2.82
   1  -6  -4   26.52    1.78
  -1  -6  -4   29.71    3.51
  -4   1   6   28.98    2.74
  -4  -1   6   26.31    1.87
   1  -6  -4   30.76    3.23
  -6   4   1   25.03    2.95
  -4   1  -6   25.83    3.17
   4   1   6   24.11    3.02
  -4  -1   6   31.47    2.56
   4   1   6   24.77    3.37
  -4   1   6   25.99    2.75
   5   1   6   11.22    2.72
   1  -6   5   13.89    2.00
  -6   5   1   13.48    2.56
  -6  -5   1   14.11    2.78
  -5   1  -6   19.10    2.91
   6  -5   1   13.58    2.53
  -6   5   1   12.25    2.50
   6  -5  -1   15.21    2.52
  -5  -1   6   11.50    1.80
  -5  -1   6   15.27    2.06
   6   5   1   10.94    1.55
  -6   5   1   14.39    2.29
  -6   5  -1   13.06    2.49
  -5  -1  -6   10.81    2.53
  -5  -1   6   12.28    1.21
  -1  -6   5   14.47    1.69
   1   6  -5   13.00    2.55
  -5   1   6   11.45    2.32
  -5   1  -6   11.57    2.55
  -5   1   6   13.32    1.97
  -5   1  -6   10.80    2.64
  -5   1   6    9.46    2.13
  -6   5  -1   13.48    2.53
  -2   6   0  211.93    9.73
   0  -2   6  199.11    8.99
   0   2  -6  205.64    8.86
  -6   0  -2  207.08    9.32
  -2   6   0  201.27    9.49
   0  -2  -6  220.06    9.80
   0  -2   6  219.17    9.86
   0  -2   6  207.92    9.42
   2  -6   0  222.19    9.56
   6   0  -2  204.57    9.19
   2   6   0  218.57    9.84
   2  -6   0  195.40    9.43
   0   2  -6  216.05    9.79
   2   6   0  212.01    9.42
   1   2  -6  131.98    6.03
   1   2  -6  142.63    6.98
  -6   1  -2  134.68    6.70
  -1   2  -6  141.87    6.27
   2  -6  -1  136.70    6.86
   1  -2   6  142.72    6.73
   2  -6   1  135.26    6.84
   6  -1  -2  133.75    6.55
   6  -1   2  132.88    7.00
  -1   2   6  142.12    7.31
   2  -6   1  138.18    6.55
  -2   6  -1  140.30    6.95
  -2   6   1  135.09    6.97
  -6   1   2  130.13    6.50
  -1  -2  -6  140.54    6.15
  -1  -2  -6  137.66    7.11
   6   1  -2  142.77    6.26
   2   6  -1  132.08    6.78
  -1  -2   6  135.17    6.63
  -6  -1  -2  136.12    6.47
  -1   2  -6  142.18    7.14
  -1  -2   6  145.33    7.01
   2  -6   1  142.38    6.88
   2  -6  -1  141.32    6.65
   1  -2  -6  145.09    6.96
  -2   6  -1  140.65    6.69
   2   6  -1  136.20    6.47
  -2   6   1  132.14    6.85
  -2   2   6  124.98    6.61
   2   6  -2  114.50    5.82
  -2  -6   2  117.13    5.67
   2   2   6  117.81    6.64
  -2   2   6  116.60    6.20
   2   2   6  120.58    6.53
  -6   2   2  121.07    6.01
   2  -2  -6  117.99    6.14
  -2   6  -2  114.08    5.66
   2   2  -6  120.90    6.12
   6  -2  -2  117.83    6.01
   6  -2   2  118.07    6.30
  -2   6   2  113.98    6.25
  -2   2  -6  117.75    6.40
   2  -6   2  117.09    6.22
   2  -6   2  115.59    6.06
  -2   6  -2  120.52    6.25
   2  -6  -2  121.15    6.30
  -2   6   2  116.55    6.37
   6   2  -2  120.69    5.34
  -2   2  -6  117.80    6.14
  -6  -2  -2  123.81    5.68
  -2  -2   6  129.38    6.22
   2  -6  -2  113.59    5.69
   2   6  -2  114.60    5.58
   6  -3  -2  281.68   12.49
  -3   2  -6  280.42   12.56
  -2  -6   3  272.10   11.76
  -2   6  -3  284.68   12.57
  -3   2   6  282.64   12.61
   6  -3   2  300.35   12.76
  -6  -3  -2  270.71   13.05
  -3  -2   6  281.12   11.93
  -3   2   6  289.55   12.83
  -2  -6  -3  282.24   12.98
   2  -6   3  287.52   12.69
  -6   3   2  289.04   12.50
   3   2   6  281.80   12.85
   6   3  -2  269.66   11.56
   3   2   6  265.38   12.94
   6   3   2  267.63   11.99
   2   6  -3  275.58   11.88
  -3  -2   6  288.42   12.30
   2  -6   3  283.66   12.42
  -2   6  -3  275.06   11.89
   3  -2  -6  281.65   12.52
  -2   6   3  271.91   12.73
   2  -6  -3  279.51   12.74
   6   4   2  535.84   21.77
  -4  -2   6  580.24   22.02
  -2   6   4  526.80   22.63
  -6   4   2  559.93   22.48
   2  -6  -4  513.18   22.55
  -6   4   2  542.51   22.54
   4  -2  -6  546.56   22.37
  -4   2   6  585.15   22.31
  -2   6  -4  539.72   21.47
  -6   4  -2  557.67   22.58
  -4  -2   6  540.33   21.31
  -2  -6   4  445.85   21.14
  -6  -4  -2  585.29   23.13
   6  -4  -2  533.64   22.42
  -6  -4   2  557.00   22.54
  -4   2  -6  566.34   22.56
   4   2   6  566.45   22.72
   2  -6   4  532.09   22.53
  -4   2  -6  523.42   22.61
   2  -6   4  554.09   22.26
  -2  -6  -4  533.25   22.86
  -4   2   6  547.99   22.45
   6   4  -2  472.22   21.22
   4   2   6  538.62   22.97
   6  -4   2  513.48   22.48
  -4   2  -6  547.87   22.40
  -4  -2   6  561.11   21.87
   6  -5  -2  106.22    5.68
  -5  -2   6   70.52    3.96
  -5   2   6  120.10    5.42
  -6  -5   2  103.93    5.75
  -2   6  -5   90.75    4.18
  -2  -6   5  113.63    4.54
  -6   5  -2  102.57    5.43
   6   5   2  104.78    4.93
  -6   5  -2  112.02    5.79
  -6   5   2  108.63    5.74
  -5   2   6  101.73    5.65
   2  -6   5  108.25    5.41
   2   6  -5  113.52    5.50
  -2   6  -5   85.84    4.27
  -5  -2   6  103.65    5.06
  -5   2  -6  106.30    5.85
  -5  -2   6  115.18    4.97
   5   2   6  102.27    5.83
  -5   2  -6  106.17    5.74
  -6   5   2  112.16    5.22
  -6   5   2  101.76    5.74
  -5   2  -6  108.63    5.88
   0   3  -6    1.04    0.48
  -3   6   0    1.34    2.10
  -3   6   0    0.93    1.98
   3   6   0   -0.69    2.51
  -6   0  -3    1.88    2.61
  -6   0  -3    1.88    1.99
  -6   0   3    1.16    1.43
   0  -3   6    2.48    1.97
   0  -3  -6    3.26    2.34
   0   3  -6    1.03    2.29
   3  -6   0    1.47    2.01
   6   0  -3    1.26    1.55
   1   3  -6  992.39   35.80
   1   3   6  918.51   36.10
  -1  -3  -6  922.49   34.83
  -6   1   3  969.79   35.88
  -1  -3   6  910.20   35.60
   1  -3  -6  964.39   35.94
  -3   6   1  902.06   35.70
   3  -6   1  912.34   35.77
  -1  -3  -6  959.46   36.02
  -1   3   6  903.46   36.07
   3   6  -1  919.87   35.69
  -3   6   1  894.51   35.87
  -6   1  -3  912.48   35.57
   3  -6  -1  937.74   35.74
   6  -1  -3  935.91   35.37
  -1   3  -6  953.96   35.93
   1  -3   6  939.99   35.70
  -3   6  -1  959.47   35.89
  -6  -1  -3  928.93   35.45
   6   1  -3  938.99   34.97
   3   6   1  916.21   36.07
   6  -1   3  938.96   35.93
  -3   6  -1  923.82   35.46
  -1   3  -6  874.48   34.76
  -6  -1  -3  897.53   36.16
   3   6  -1  923.48   35.18
  -6   1   3  951.28   35.37
  -6  -1   3  860.34   34.70
  -3   6  -2   11.35    1.92
   6  -2   3   12.55    2.52
   3   6  -2   10.50    1.50
  -2   3  -6   10.37    2.67
  -6   2   3   14.32    2.60
  -2   3   6   11.21    2.62
   3   6   2   10.35    2.81
   2   3  -6   11.70    2.36
   2  -3  -6   10.73    2.44
  -6   2  -3   10.99    2.33
  -3   6  -2    9.03    2.41
   2   3   6   11.54    2.73
   3  -6  -2   11.72    2.60
  -6   2   3   11.74    2.02
  -3   6   2   12.08    2.54
   3  -6   2   13.99    2.30
  -6  -2  -3   11.75    2.02
  -3   3   6  245.71   11.42
  -3   6   3  251.01   11.42
  -6   3   3  250.72   11.13
   3   3   6  260.87   11.95
  -3   6  -3  253.02   11.36
   3   3   6  249.37   11.60
   6  -3   3  207.65   11.26
   3  -3  -6  253.47   11.39
  -3  -3   6  218.81   10.13
   3   3  -6  259.43   11.06
   3  -6   3  257.99   11.31
  -3   3  -6  260.79   11.40
  -3   6  -3  244.22   10.67
  -3  -3   6  252.01   10.40
   6   3   3  253.42   10.94
   3  -6  -3  260.23   11.56
   3   6  -3  242.74   10.31
   3   6   3  258.89   11.97
  -4   3  -6   75.91    4.66
  -4  -3   6   80.05    4.08
   4   3   6   79.02    5.16
   3   6   4   79.57    5.58
   6   4   3   78.35    4.46
   4  -3   6   80.34    5.04
   4  -3  -6   73.44    4.90
   3  -6   4   83.93    4.83
  -3   6   4   79.89    5.15
  -4   3   6   72.79    4.95
  -3   6   4   84.39    5.21
   4   3   6   80.61    5.56
   3   6  -4   77.34    4.42
  -4   3   6   80.48    4.79
  -4   3  -6   71.73    4.96
  -6  -4   3   76.32    4.85
  -6   4  -3   77.85    5.12
  -6   4   3   79.73    4.85
  -3   6  -4   76.45    3.98
  -6   5   3   54.76    3.19
  -6   5  -3   61.21    4.16
  -6   5   3   55.19    4.00
  -5   3  -6   53.72    4.08
   3   6  -5   61.90    3.55
   3   6   5   56.47    4.69
  -3   6   5   60.87    4.24
  -3  -6   5   34.88    1.99
  -6   5   3   64.78    4.13
   6   5   3   59.09    3.46
   5   3   6   59.40    4.79
  -5   3   6   64.71    3.86
   5   3   6   53.47    4.15
  -5   3  -6   62.16    4.14
  -3  -6   5   36.54    2.02
   3   6   5   52.17    4.03
  -5  -3   6   56.26    3.28
  -3   6  -5   54.96    2.73
  -6  -5   3   59.04    3.93
   5  -3   6   58.15    4.15
  -5   3  -6   60.86    3.92
  -5   3   6   61.09    4.08
   3  -6   5   59.62    3.83
  -6   5  -3   60.70    3.68
  -6   0  -4  733.67   30.74
  -6   0  -4  719.85   31.21
  -6   0   4  742.48   30.88
   0   4  -6  770.85   30.98
   0  -4  -6  767.75   31.17
  -4   6   0  737.13   30.58
   4   6   0  726.85   31.14
   0  -4   6  755.99   30.45
  -4   6   0  721.24   30.72
   0  -4   6  727.29   30.81
  -4   6   0  693.18   30.93
  -6   0   4  726.08   30.19
   1  -4   6  361.82   16.27
  -4   6  -1  380.81   16.49
   1   4  -6  381.18   16.29
  -6   1   4  371.83   15.82
   4   6   1  363.60   16.70
  -1  -4   6  366.45   16.27
  -6   1  -4  364.40   16.22
  -6   1  -4  366.94   16.68
  -6  -1  -4  369.50   16.80
   1  -4  -6  381.53   16.56
   4  -6   1  371.77   16.38
  -4   6  -1  362.33   16.06
   1  -4   6  384.31   16.10
  -6  -1  -4  372.64   16.16
  -1  -4   6  378.15   15.67
  -1   4  -6  380.64   16.48
  -4   6   1  364.93   16.27
  -6  -1   4  382.87   16.25
  -1  -4  -6  374.22   16.67
  -4   6  -1  365.33   16.13
  -6   1   4  370.97   16.36
  -6  -1   4  372.98   15.42
  -4   6   1  361.16   15.88
   1   4   6  342.96   16.59
   2  -4   6  553.77   23.41
  -4   6  -2  549.62   23.48
   4  -6  -2  553.57   23.60
  -6  -2  -4  571.60   23.36
  -2   4   6  531.70   23.73
  -6   2   4  554.90   23.66
   6   2   4  554.93   23.42
  -2   4  -6  550.04   23.71
  -2  -4  -6  548.37   24.01
   4   6  -2  549.02   22.59
  -6   2  -4  546.17   23.51
   2   4   6  532.08   23.80
  -4   6  -2  541.11   23.12
   2   4  -6  574.06   23.40
  -6  -2  -4  557.68   24.12
   4   6   2  559.05   24.05
   2  -4  -6  545.90   23.71
  -6   2   4  556.11   23.18
   4  -6   2  561.29   23.60
  -2  -4   6  547.76   22.60
   6  -2   4  532.61   23.72
  -4   6  -2  536.57   23.62
  -4   6   2  537.32   23.54
  -6   3   4  597.35   23.27
  -3   4  -6  597.89   23.31
  -4   6   3  603.78   23.34
   4   6  -3  444.91   21.63
  -4   6   3  572.74   23.17
   3  -4  -6  615.04   23.31
  -3  -4   6  490.66   21.77
  -4   6  -3  577.34   23.10
   3   4   6  620.22   23.87
  -4   6  -3  595.66   23.21
  -3  -4   6  465.71   21.60
  -3   4   6  592.28   23.27
  -6   3  -4  605.05   23.20
   6   3   4  596.43   22.86
   3  -4   6  627.21   23.18
  -4   6  -3  581.19   22.50
   4   6   3  608.42   23.80
   4  -6   3  598.58   23.09
  -3   4  -6  595.02   22.39
  -3  -4   6  536.42   21.75
  -6   3   4  605.39   22.89
   4  -6  -3  600.54   23.24
   3   4  -6  613.06   22.72
   3   4   6  587.43   23.37
   4  -4   6  995.75   39.48
   4   6   4  918.53   39.22
   6   4   4  908.39   39.00
  -4   4  -6  964.93   39.45
  -4   6   4  950.13   39.52
  -4  -4   6  921.95   38.31
   4   4   6  937.12   39.98
   4   4  -6  945.65   38.73
  -4   6  -4  926.30   38.60
  -4   4  -6  926.14   38.88
   4  -4  -6  973.10   39.48
   4   6  -4  974.01   38.59
  -4   6   4  880.10   39.39
  -4   4   6  941.83   39.46
   4  -6   4  953.61   39.33
  -4   4   6  975.20   39.39
   4   6   4  911.92   39.92
   4   4   6  932.48   39.46
  -6   4   4  939.69   39.25
  -4   6  -5  382.60   15.59
  -5  -4   6  386.90   15.63
  -5   4  -6  370.26   16.19
   4  -6   5  387.27   16.46
   5   4   6  395.57   17.43
  -6   5   4  388.61   16.58
  -6  -5   4  387.45   16.20
   6   5   4  389.53   16.19
   5   4   6  360.07   16.54
  -4   6   5  393.50   16.78
  -5   4  -6  374.09   16.66
  -5   4  -6  370.00   16.68
   6  -5   4  381.21   16.67
  -6   5   4  381.55   15.58
   4   6   5  374.70   16.50
  -6   5  -4  374.13   16.64
   4   6   5  367.94   17.23
   4   6  -5  397.48   15.80
  -5   4   6  391.48   16.72
  -5   4   6  294.22   14.95
   5  -4   6  394.03   16.77
  -5   4   6  406.98   16.54
   0  -5   6    0.90    1.62
  -6   0  -5    2.85    2.11
   0  -5  -6   -0.25    2.45
  -6   0   5    0.61    1.71
  -5   6   0    0.09    1.86
  -5   6   0   -1.47    2.06
  -6   0   5    0.21    1.32
  -6   0   5    0.30    1.98
   0  -5   6    0.22    2.23
   0   5  -6   -0.55    2.25
  -6   0  -5   -0.54    2.64
  -6  -1  -5  283.58   12.49
   1  -5   6  286.84   12.21
  -1  -5  -6  269.71   12.92
  -1   5  -6  290.51   12.73
  -1  -5   6  266.29   11.71
  -6  -1   5  274.16   11.69
  -6  -1  -5  283.44   13.07
   5  -6  -1  253.89   12.50
  -6  -1   5  253.31   11.41
  -6   1  -5  269.48   12.51
  -5   6  -1  271.00   12.65
  -5   6  -1  269.92   12.33
  -6   1   5  276.29   12.57
   1  -5  -6  287.99   12.89
  -1  -5   6  264.33   12.54
  -6  -1   5  283.67   12.36
   1   5   6  255.57   12.77
  -6   1  -5  279.77   12.89
   1   5  -6  283.40   12.48
  -5   6  -1  285.13   12.41
   1  -5   6  270.99   12.55
  -6   1   5  273.59   11.91
  -5   6   1  269.81   12.53
  -5   6   1  273.92   12.11
  -5   6   2   13.09    2.64
   5  -6   2   10.05    2.51
  -5   6  -2   11.13    2.59
  -2  -5   6   10.71    1.36
   2   5   6   11.46    3.01
  -2   5  -6    7.79    2.61
  -5   6   2    9.80    1.85
  -6   2  -5    9.86    2.49
   2  -5  -6   11.47    2.79
  -5   6   2   11.89    2.55
   2  -5   6   11.32    2.19
  -6   2   5    8.83    2.03
  -6   2  -5   10.52    2.80
  -6  -2   5    9.97    1.33
  -6  -2  -5    7.59    2.44
  -2  -5  -6   11.83    2.95
  -5   6  -2    9.56    2.45
  -6  -2   5    9.96    1.81
   2  -5   6   10.34    2.50
   5   6   2    8.38    2.04
   6   2   5    9.60    2.58
  -5   6  -2    9.52    2.19
   2   5  -6    9.60    2.25
   5   6  -2    7.07    1.08
  -2   5  -6    7.03    0.75
   5   6   2   13.46    3.31
  -6   2   5    9.84    2.55
   3   5   6   23.00    3.64
   3   5  -6   26.67    2.81
   5   6  -3   25.01    1.86
   5   6   3   31.10    3.98
  -3   5  -6   24.52    2.16
  -5   6   3   31.80    3.31
  -6   3  -5   22.36    2.95
  -3   5  -6   25.31    1.86
  -6  -3   5   27.72    2.53
  -5   6  -3   31.42    3.17
  -6   3   5   28.18    3.25
  -6   3   5   27.29    2.77
   5  -6   3   27.38    3.19
   3  -5  -6   24.12    3.25
  -5   6   3   25.25    2.25
  -5   6   3   26.16    3.14
  -3   5  -6   29.11    3.38
  -3   5   6   33.02    3.46
   5   6   3   25.84    2.74
   3  -5   6   26.40    2.94
   3   5   6   35.05    3.65
  -5   6  -3   26.97    2.64
  -6   3  -5   24.06    3.27
   6   3   5   25.93    3.09
  -3   5   6   23.22    3.38
  -6   3  -5   26.36    3.29
  -4   5  -6    8.48    2.00
  -4  -5   6   11.64    1.23
  -6   4  -5    9.22    2.74
   5   6   4    8.31    2.34
  -4   5  -6   11.51    2.65
   5   6  -4   10.63    1.49
   6   4   5   12.98    2.58
   4   5  -6   10.23    1.99
  -5   6  -4   13.27    2.70
  -5   6  -4   12.87    2.09
   5  -6   4   11.54    2.49
   4  -5  -6    9.36    2.75
  -4   5   6   11.07    2.66
   6  -4   5    9.40    2.69
  -5   6   4   13.83    2.84
   4   5   6    6.17    2.60
   4  -5   6   13.71    2.64
  -5   6   4   11.34    2.77
  -6   4   5   11.58    2.50
  -6   4   5   14.69    2.82
  -4   5   6   12.38    2.75
   5   6   4   12.68    3.34
  -4  -5   6    9.43    1.32
   4   5   6    9.84    3.24
  -6   4  -5   11.93    2.73
  -5   5   6   21.35    3.10
  -6   5   5   16.17    3.13
   6   5   5   15.09    2.62
   5   6   5   15.21    3.48
  -5   6  -5   19.51    2.27
  -5   5  -6   11.53    2.80
  -5   5   6   17.37    3.08
   5  -6   5   18.98    2.88
  -6   5   5   19.07    1.77
  -6   5  -5   22.07    3.18
  -5   5  -6   16.47    2.52
   5   6  -5   16.25    1.78
  -6  -5   5   13.88    2.34
   5  -5   6   21.51    3.02
  -5  -5   6   19.42    2.10
  -6   5   5   16.80    2.80
   5   5   6   18.91    2.90
  -5  -5   6   14.78    1.81
   5   5  -6   19.23    1.97
   5  -5  -6   15.76    2.97
   6  -5   5   20.18    3.02
  -5   6   5   17.30    2.94
   5   6   5   16.27    2.79
  -6   0  -6  153.20    7.79
   0   6  -6  164.03    7.96
   0  -6   6  157.29    7.12
   0  -6  -6  144.11    8.18
  -6   0  -6  149.15    8.20
   6  -6   0  146.93    7.81
  -6   6   0  140.97    7.55
  -6   0   6  142.26    6.81
  -6   0   6  152.81    7.60
   0  -6   6  149.53    7.87
  -6   6   0  157.93    7.61
  -6   0   6  154.91    7.26
   6   6   0  140.81    6.59
   1  -6  -6  155.55    8.28
  -6   6   1  157.42    7.96
  -6   1   6  166.76    7.33
  -1  -6   6  157.92    7.07
  -6  -1   6  164.73    7.26
  -6   6  -1  157.09    7.82
  -6   1   6  156.08    7.65
  -6  -1   6  148.90    6.69
  -6  -1  -6  157.37    7.96
   1  -6   6  167.12    8.20
   6   6   1  152.97    7.03
   1  -6   6  159.54    7.50
  -6   6  -1  158.42    7.81
  -1   6  -6  175.91    8.32
  -6   1   6  159.80    7.94
  -1  -6   6  154.32    8.03
  -6   6   1  160.74    7.59
  -6  -1   6  159.11    7.60
  -6   1  -6  164.30    8.05
   6  -6  -1  154.89    7.99
   6   6  -1  126.51    6.45
  -6   1  -6  156.93    8.32
   1   6  -6  162.73    7.93
  -6   6   1  163.15    8.16
  -6   6  -2  362.04   15.32
  -2  -6   6  347.78   14.12
  -6   2  -6  338.05   15.43
  -6  -2   6  342.88   14.31
   2   6   6  335.73   15.58
  -6   6  -2  311.00   15.30
  -6  -2  -6  330.42   15.16
  -6   6  -2  338.14   15.02
   6   6  -2  287.53   13.82
  -6   6   2  352.66   14.70
  -6   2  -6  348.79   15.49
   6   6   2  334.29   14.53
  -6   2   6  352.85   15.35
  -6   6   2  343.63   15.36
  -6   2  -6  356.15   15.41
  -2   6  -6  360.51   15.65
   2  -6   6  339.92   15.36
  -6   2   6  357.26   14.88
  -6  -2   6  350.01   14.84
   2  -6  -6  338.24   15.53
   2  -6   6  348.04   15.00
  -6   6   2  337.88   15.41
   2   6  -6  348.25   15.05
   6   2   6  354.78   15.44
   3   6   6  364.01   16.41
  -3   6  -6  386.76   16.58
  -3   6   6  372.20   16.55
  -3   6  -6  334.96   14.79
   6  -6   3  368.08   16.34
   6   6   3  368.14   15.68
   3   6  -6  366.96   15.73
   6   3   6  356.44   16.20
  -6   6  -3  367.02   15.80
  -6   3  -6  355.07   16.28
   3  -6  -6  357.07   16.43
  -6   6   3  361.36   16.31
  -6   6  -3  372.41   16.31
  -6   3  -6  372.07   16.39
  -6   3   6  359.90   16.34
   3  -6   6  376.18   16.07
  -6   6   3  343.41   15.34
  -6  -3   6  374.55   15.63
  -3   6  -6  323.44   14.97
  -6   3   6  360.77   15.87
  -6   3  -6  357.35   16.20
  -6  -6   3  372.99   16.03
  -6   6   3  346.40   16.25
   6  -3   6  372.83   16.57
  -6   6   4  686.27   27.84
  -6  -6   4  685.90   27.16
   6   6   4  675.13   27.21
   4   6  -6  700.46   26.90
   4   6   6  693.43   27.82
  -6   6   4  658.83   26.48
   6  -6   4  711.18   27.86
  -4   6  -6  669.70   26.41
  -6  -4   6  698.43   26.87
   6   4   6  658.10   27.54
  -4   6   6  730.91   28.03
  -6   6  -4  722.66   27.86
  -6   4  -6  683.94   27.85
   4  -6   6  738.63   27.70
  -6   4   6  702.71   27.54
  -6   4  -6  688.69   27.89
   6  -4   6  707.51   27.96
   6   6   4  682.37   28.62
  -4   6  -6  729.50   28.12
  -6   6  -4  698.73   27.12
   4  -6  -6  681.63   27.90
  -6   4  -6  678.33   27.45
  -6   6   4  713.70   27.87
  -4   6  -6  657.11   26.68
  -6   4   6  669.04   27.79
  -6   5   6  102.17    6.58
  -5   6   6   99.17    6.57
  -5   6  -6  112.07    5.52
  -6   5   6  108.21    6.37
  -5  -6   6  106.15    5.04
  -5   6  -6  108.01    5.79
   5  -6  -6  119.90    6.73
   6  -6   5  116.23    6.60
   6  -5   6  115.94    6.71
  -6  -5   6  112.19    5.54
   6   6   5  111.75    6.23
  -6  -5   6  107.74    5.71
  -6   6   5  101.92    5.04
   5   6   6  106.31    6.41
  -6  -6   5  115.77    5.85
   6   6   5  112.20    7.47
   5   6  -6  109.24    5.41
  -6   5  -6  112.01    6.22
  -5   6   6  108.88    6.63
   5  -6   6  111.88    6.50
  -6   6  -5  114.95    5.83
   6   5   6  113.72    6.43
  -6   6   5  108.36    6.61
  -6   5  -6  111.40    6.69
  -6   5  -6  120.73    6.76
  -6   5   6   89.56    4.77
   6   6   6  498.68   22.55
  -6   6   6  527.00   22.88
  -6   6   6  536.93   23.06
  -6  -6   6  510.79   21.53
   6  -6   6  533.33   22.90
  -6   6  -6  496.71   22.26
  -6   6  -6  532.85   21.92
  -6   6  -6  533.02   23.16
  -6  -6   6  474.03   21.64
   0   0  -7    5.92    2.41
   0   0   7   -1.67    2.56
  -7   0   0    1.55    1.34
   0   0  -7    0.91    1.75
   0  -7   0    1.18    1.91
   0   7   0    1.70    2.01
   7   0   0   -0.24    1.94
   1   0   7    0.74    2.15
  -1   0  -7    0.89    2.36
   0   7   1   -0.59    2.05
   0   7  -1   -0.25    1.89
   7   1   0   -0.75    1.88
  -1   0   7    1.44    1.38
   1   0   7   -0.23    2.43
   7  -1   0    0.51    1.86
   0  -7   1    0.20    1.82
  -7  -1   0   -0.53    1.09
  -1   0  -7    0.23    1.95
   0  -7  -1   -0.82    2.19
  -1   0   7   -0.98    2.35
   1   0  -7    1.48    1.74
   0   7  -2    0.73    1.90
   0  -7   2    1.01    1.48
  -2   0   7    1.06    2.32
  -2   0   7    2.22    1.10
   7   2   0    1.92    1.76
   0  -7   2    2.13    2.29
   0  -7  -2    1.03    2.28
   2   0   7    2.30    2.27
  -2   0  -7    2.91    1.82
   7  -2   0   -0.56    2.03
   2   0  -7    0.21    1.77
   0   7   2   -0.53    2.37
   0  -7   3    0.58    1.16
  -3   0  -7    1.31    2.37
   7  -3   0   -0.10    1.98
   0  -7  -3    0.35    2.35
  -3   0   7    1.31    1.63
   3   0   7   -0.34    2.41
  -3   0  -7   -1.11    1.92
   3   0  -7   -0.58    1.74
   3   0   7    1.02    2.38
  -3   0   7   -0.63    2.06
   0  -7   3    1.73    1.64
   0   7  -3    1.14    1.81
   0  -7   3   -0.66    2.29
  -7  -3   0    1.58    2.69
  -7   4   0   -0.12    2.07
   7  -4   0    0.69    1.99
  -7   4   0    0.80    2.22
   0  -7  -4    1.55    2.42
  -4   0   7    0.18    1.68
   0  -7   4   -0.15    1.56
  -4   0  -7    1.12    2.34
  -4   0  -7    0.50    2.03
   0  -7  -4   -0.05    1.30
   0  -7   4   -0.12    2.29
   0   7  -4    0.09    0.62
  -7  -4   0    3.01    2.66
  -4   0   7    0.10    1.63
   4   0   7    1.21    2.59
  -5   0   7    1.00    1.65
  -5   0  -7   -0.81    2.17
  -7   5   0    0.77    2.16
   7  -5   0    0.25    2.11
  -7   5   0    1.46    2.15
   0  -7  -5    0.37    0.95
   0  -7  -5    0.57    2.62
  -5   0   7    1.81    1.73
  -7   5   0   -0.77    2.08
  -5   0  -7   -1.57    2.26
   0  -7   5   -1.01    1.62
  -5   0   7    1.13    1.30
  -7  -5   0    4.12    2.66
   7  -6   0   -1.13    2.11
  -6   0   7    2.36    1.83
   7   6   0    0.29    0.52
  -6   0   7    0.91    1.89
  -6   0   7    0.52    1.22
  -7   6   0   -1.03    2.14
  -7   6   0   -1.27    1.99
   0  -7   6    1.72    1.45
  -7   6   0    2.31    2.22
  -6   0  -7   -0.55    2.33
   0  -7   6   -0.28    2.17
   0   7  -6    0.96    2.30
   0   1   7    0.12    2.53
   0   1  -7    0.95    1.54
   7   0  -1    0.78    1.74
   1  -7   0    0.47    1.91
  -1   7   0    0.67    2.10
  -1  -7   0    1.64    2.10
  -7   0  -1   -0.49    1.52
   0  -1   7    1.49    1.69
   0  -1   7    0.55    2.33
   1  -7   0   -0.75    1.96
   1   7   0   -0.17    1.96
   0  -1  -7    0.67    2.14
   0   1  -7    4.50    2.41
   7   0   1   -0.09    2.08
   1  -1  -7    2.83    1.91
  -1  -1   7    4.10    1.60
   1   1  -7    1.33    2.27
  -1   1  -7    3.54    2.44
   1   7   1    2.25    2.13
   1  -7   1    2.90    1.86
  -1  -1  -7    3.09    2.18
   1  -1   7    0.35    2.49
   1   1  -7    2.60    1.56
  -1   7  -1    5.85    2.15
   1  -1   7    2.31    2.01
   7  -1   1    2.74    2.11
  -1  -7   1    4.28    1.83
  -1   7   1    5.22    2.28
   7   1   1    1.98    1.94
   1   7  -1    4.95    1.84
  -1   1   7    7.77    2.48
  -1  -1   7    4.38    2.36
  -7  -1  -1    3.27    1.38
  -7  -1   1    1.78    0.70
   1  -7   1    4.24    2.17
  -1  -7  -1    1.61    2.20
  -1   1  -7    1.93    1.84
   7  -1  -1    4.47    1.82
   1  -7  -1    3.97    1.91
   7   1  -1    0.77    1.70
   1  -7  -1    2.80    2.23
   1  -7   2  370.43   16.08
   1   7  -2  374.25   15.89
   2   1   7  346.51   16.50
   2  -1   7  358.87   16.13
  -2  -1   7  368.59   15.77
  -2  -1   7  399.32   16.39
  -2   1   7  401.35   16.65
   1  -7   2  365.98   15.68
   1  -7  -2  383.51   16.44
  -2   1   7  363.12   15.33
   2  -1  -7  370.94   16.07
   7   2  -1  358.13   15.69
  -2   1  -7  348.86   16.47
   1  -7   2  393.87   16.44
   1   7  -2  368.28   15.91
   1  -7  -2  372.82   15.86
  -7   2   1  375.46   16.17
  -1  -7   2  350.22   15.66
  -7  -2  -1  370.17   16.81
  -1   7  -2  368.50   16.20
   2   1  -7  359.00   15.68
  -2   1  -7  383.46   16.09
  -2  -1  -7  374.78   15.84
  -1  -7  -2  390.18   16.55
   7  -2  -1  381.65   16.20
  -1   7   2  381.12   16.52
   7  -2   1  374.39   16.34
   1   7  -3    3.75    1.72
   1   7  -3    3.36    1.52
  -3  -1   7    3.39    2.05
   7  -3   1    3.14    2.26
   1  -7  -3    3.88    1.61
   1  -7   3    2.98    1.85
   3   1   7    4.06    2.52
  -3   1   7    5.23    2.06
  -7  -3   1    4.48    2.61
  -3   1  -7    2.78    2.03
   1  -7   3    3.64    2.24
  -3  -1   7    3.32    1.41
   3   1   7    1.77    2.39
   7   3  -1    4.21    1.44
   7  -3  -1    4.53    2.08
  -1   7   3    3.25    2.37
  -3   1   7    5.36    2.43
  -1  -7   3    3.55    1.27
  -3  -1  -7    3.08    1.93
  -1  -7  -3    6.24    2.73
   1  -7  -3    1.37    2.40
  -7  -3  -1    1.35    2.59
  -7   3   1    5.01    2.22
  -1   7  -3    4.50    2.23
   3  -1  -7    5.92    2.01
  -7   3   1    4.17    2.38
  -3  -1  -7    1.68    2.44
   1  -7  -4   57.56    3.16
  -7   4   1   62.19    4.20
  -1  -7  -4   65.82    4.77
   7  -4  -1   53.97    4.12
  -4  -1   7   61.74    3.76
  -4   1   7   63.31    4.18
   1  -7  -4   52.94    4.49
   7   4  -1   57.71    3.27
   4   1   7   57.96    4.62
  -1   7   4   56.21    4.43
   4   1   7   64.84    4.58
  -4   1  -7   61.44    4.42
  -7  -4   1   58.24    4.43
  -7   4   1   56.78    4.33
  -4   1  -7   62.19    4.14
   1  -7   4   59.64    3.75
   7  -4   1   59.14    4.22
  -4  -1   7   57.97    3.59
  -4  -1  -7   59.61    4.39
   1  -7   4   52.02    4.18
  -7  -4  -1   58.42    4.66
  -4   1   7   60.15    4.05
  -7   5  -1  130.59    6.82
  -7   5  -1  130.57    6.88
   7  -5   1  129.88    7.00
   5   1   7  127.39    7.19
   1  -7   5  128.55    6.43
  -5   1  -7  118.71    6.95
   7  -5  -1  126.17    6.93
  -7  -5   1  128.91    7.20
  -5   1  -7  126.80    6.94
  -5  -1   7  129.06    6.38
  -7  -5  -1  125.03    7.39
  -5  -1  -7  120.49    6.96
  -5   1   7  119.12    6.69
   7   5   1  111.76    5.61
  -7   5   1  127.73    6.64
  -7   5  -1  119.74    6.95
   1  -7  -5  119.57    7.09
  -1  -7  -5  126.70    7.34
  -5  -1   7  127.95    5.74
  -7   5   1  128.96    7.02
  -1  -7   5  129.83    6.05
  -5  -1   7  126.92    6.36
  -7   5   1  132.93    7.01
  -5   1   7  132.83    6.37
  -5   1   7  133.38    6.74
  -6   1  -7   17.02    2.82
  -1   7  -6   15.27    2.90
   1  -7   6   12.69    2.82
  -7   6   1   12.54    2.77
  -6  -1   7   14.44    1.34
   1   7  -6   17.19    2.80
  -6  -1   7   15.12    2.07
  -7   6  -1   20.34    2.65
  -7  -6   1   17.07    2.91
   1  -7   6   18.74    2.25
  -7   6  -1   16.16    2.90
   7  -6  -1   17.68    2.77
  -7   6   1   15.91    2.30
  -6   1   7   15.18    1.99
  -7   6   1   14.64    2.73
  -1  -7   6   15.03    2.82
  -1  -7   6   14.24    1.81
  -6  -1  -7   15.18    2.79
  -6   1   7   14.08    2.25
  -6   1  -7   17.64    2.80
  -7   6  -1   15.54    2.56
   7  -6   1   13.26    2.68
  -6  -1   7   13.30    1.96
  -6   1   7   16.21    2.64
   7   6   1   12.50    1.49
   7   0  -2 1371.34   54.49
   0   2  -7 1355.25   55.08
   2  -7   0 1329.01   54.75
  -2   7   0 1339.54   55.02
   0  -2   7 1273.88   54.26
   2   7   0 1375.97   55.07
   7   0   2 1330.84   54.97
  -2   7   0 1314.27   54.74
  -7   0  -2 1323.17   54.48
   0  -2  -7 1380.01   55.00
  -2  -7   0 1354.18   54.87
   0   2   7 1306.64   55.29
   0   2  -7 1326.29   54.12
   0  -2   7 1398.18   55.16
   0  -2   7 1318.95   54.62
   2  -7   0 1363.91   54.78
   2   7   0 1316.35   54.69
   1   2  -7   11.06    2.47
   1  -2  -7   13.14    2.51
  -1  -2   7   14.37    2.10
  -1  -2   7   12.26    2.69
  -7  -1   2    7.59    0.71
  -1  -2  -7   12.93    2.65
  -2   7   1    8.78    2.50
  -2  -7   1   13.22    2.38
  -1   2  -7   12.39    1.73
   1   2  -7   10.11    1.40
   2  -7   1    9.51    2.24
  -7   1   2   11.08    2.06
   2  -7   1   12.69    2.54
  -2   7  -1    8.14    2.06
  -1   2  -7   12.98    2.70
   2  -7  -1    8.86    2.09
  -1  -2  -7   11.69    1.51
   2   7  -1   11.32    2.01
   2  -7   1   11.34    2.07
  -7   1  -2   11.44    2.16
   1  -2   7   12.76    1.97
  -2   7   1   11.19    2.51
   2   7  -1   10.95    2.48
  -7  -1  -2   13.88    1.88
   7  -1   2   11.33    2.50
   7  -1  -2   12.93    2.08
   2  -7  -1   12.25    2.38
  -2  -7  -1   11.69    2.69
   7   1  -2   12.58    1.74
  -2   7  -1   10.43    2.34
  -1   2   7   12.93    2.92
   2   2   7 1056.53   43.72
  -2  -2   7 1026.76   42.98
  -2   7   2 1031.69   43.39
   2   2  -7 1051.27   43.32
   2   7  -2  961.35   42.88
  -2  -7  -2 1048.83   43.56
  -2  -7   2 1001.01   42.79
   2  -7  -2 1030.42   42.87
  -2   7  -2 1014.60   42.85
  -2   7  -2 1059.44   43.37
   2  -7   2 1100.84   43.45
   2  -7  -2 1069.19   43.43
   7   2  -2 1057.58   42.55
   2   2   7 1028.90   43.70
  -2   7   2 1050.96   43.55
   7  -2   2 1041.85   43.48
   2  -7   2 1058.58   43.25
  -2  -2   7 1109.05   43.40
   2   7  -2 1041.64   42.80
  -7   2   2 1048.97   43.12
  -7  -2  -2 1047.60   42.72
   7  -2  -2 1020.07   43.11
   2  -2  -7 1065.42   43.31
  -2   2   7 1111.94   43.74
  -2  -2  -7 1070.64   42.74
  -2   2  -7 1040.14   43.55
   2  -7  -3    9.17    2.78
   2  -7   3   12.14    2.60
  -3   2   7   10.22    2.78
  -3  -2  -7   11.39    1.99
   7  -3  -2    9.36    2.26
  -2  -7  -3   11.16    2.89
   7  -3   2   11.37    2.55
  -3  -2   7    8.53    1.75
  -2   7  -3   10.02    1.73
  -7   3   2   10.95    2.28
  -2   7  -3   11.87    2.41
   3  -2  -7    7.41    2.20
   3   2   7   10.71    3.04
  -2   7   3   12.63    2.72
  -7  -3  -2   11.16    2.95
   3   2   7    7.98    2.71
  -3   2   7    9.15    2.45
   2  -7   3    9.52    2.27
   2   7  -3    8.27    1.70
  -2  -7   3    9.56    1.55
  -3  -2   7   13.44    2.21
  -3   2  -7    8.62    2.41
   7   3  -2    8.61    1.26
  -3   2   7    7.83    0.81
  -2   7   3   11.64    2.59
  -7   4   2  171.27    8.23
   7  -4  -2  161.88    8.09
  -4  -2   7  163.90    7.50
   2  -7   4  174.75    7.99
   7   4  -2  145.38    6.84
   2  -7   4  174.93    8.46
  -4   2   7  166.19    8.20
  -7  -4  -2  174.78    8.89
   7   4   2  166.42    7.35
  -4   2  -7  175.99    8.29
  -4   2  -7  160.46    8.39
  -4   2   7  174.48    8.42
   2  -7  -4  165.77    8.42
  -7  -4   2  177.64    8.48
   7  -4   2  169.38    8.31
  -4  -2   7  169.70    7.76
  -2  -7   4  139.97    6.73
   4   2   7  162.33    8.40
  -2  -7  -4  164.20    8.71
   4   2   7  168.88    8.78
   4  -2  -7  168.46    8.13
  -2   7  -4  160.91    7.13
  -7   4   2  162.59    8.38
  -5  -2   7  219.17    9.20
   7  -5  -2  210.93    9.82
   7  -5   2  227.89   10.02
   5   2   7  209.53   10.05
  -7   5   2  216.91    9.92
   2  -7   5  207.89    9.50
  -5   2   7  207.24    9.77
  -2  -7  -5  198.68   10.30
   7   5  -2  165.59    8.23
   7   5   2  202.53    8.82
  -5   2  -7  215.13    9.90
  -5   2   7  215.64    9.87
  -5   2   7  224.94    9.51
   2   7  -5  221.41    9.61
   2  -7  -5  200.16   10.07
  -7  -5   2  200.64    9.83
  -5  -2   7  208.03    9.16
  -7   5  -2  223.19    9.97
  -5   2  -7  219.20   10.07
  -7   5  -2  207.80    9.68
  -5  -2   7  169.27    8.21
  -7   5   2  218.41   10.04
  -6   2   7    8.71    2.54
  -6  -2   7   10.79    1.81
  -7   6  -2   12.81    2.58
  -7   6  -2    8.46    2.19
  -6   2  -7   12.22    2.73
  -6   2  -7   10.19    2.53
   7   6  -2    5.21    0.75
  -6   2  -7    5.72    2.32
  -6  -2   7   11.28    1.91
  -7  -6   2    8.59    2.62
  -7   6   2   12.90    2.67
  -6   2   7   10.08    2.04
   7   6   2   10.58    1.71
   7   6  -2    5.28    0.74
  -7   6   2    7.39    2.59
  -6   2   7   10.98    2.02
  -2   7  -6    9.52    2.75
   6   2   7   11.72    2.82
  -7   6   2    8.04    1.94
   2  -7   6   10.46    2.15
  -2   7   6    9.79    2.92
   2   7  -6    9.03    2.30
   0   3  -7    2.21    2.37
   3  -7   0    1.51    2.03
  -7   0  -3    1.65    2.73
  -7   0  -3    1.82    1.88
   7   0  -3    1.25    1.55
   0  -3   7    1.43    1.95
   0  -3  -7    0.67    2.43
  -3   7   0    1.45    2.31
   3   7   0   -0.24    1.80
   3   7   0    2.12    2.40
   0   3  -7    0.29    0.68
  -3   7   0    0.45    2.11
  -1   3   7   20.78    3.31
  -1   3  -7   24.86    3.13
   3  -7  -1   23.93    2.87
   7  -1   3   23.79    3.02
  -1   3  -7   24.93    1.67
   1  -3  -7   25.84    3.07
  -1  -3  -7   26.00    3.32
   3  -7   1   21.45    2.74
   3   7  -1   26.30    2.32
  -7   1  -3   24.43    2.64
  -1  -3  -7   22.68    1.65
  -7   1   3   23.93    3.02
  -7   1   3   23.51    2.28
  -3   7   1   22.49    2.99
   3   7  -1   22.18    2.85
  -3   7   1   26.99    2.98
   7   1  -3   27.99    2.04
   1   3  -7   30.18    3.05
  -7  -1   3   20.17    1.29
  -7  -1  -3   26.45    3.49
  -3   7  -1   23.94    2.54
  -3   7  -1   23.72    2.95
   3   7   1   27.38    3.37
   1  -3   7   23.50    2.73
  -1  -3   7   20.75    2.63
  -7  -1  -3   27.59    2.45
   7  -1  -3   23.74    2.40
  -1  -3   7   18.18    1.36
   2   3   7  674.37   29.06
   7  -2   3  678.57   28.85
  -7   2   3  675.32   28.38
   3  -7   2  672.67   28.65
   7  -2  -3  665.77   28.37
   7   2  -3  660.95   27.62
   3  -7  -2  692.37   28.77
   2  -3  -7  663.33   28.75
  -3   7  -2  696.80   28.80
  -2  -3  -7  691.31   27.91
  -2  -3  -7  678.18   29.04
  -7  -2  -3  687.25   28.20
  -7   2   3  676.36   28.81
  -3   7   2  658.33   28.71
   3   7   2  689.73   29.17
   3   7  -2  663.52   27.93
  -3   7   2  687.78   28.90
   2   3  -7  704.23   28.62
  -7   2  -3  683.22   28.55
  -2   3   7  714.01   29.16
  -2   3  -7  695.42   28.92
  -3   7  -2  641.89   28.16
   2   3   7  665.26   29.16
  -3   3   7  234.05   11.18
  -3   7   3  220.75   10.86
  -3   3  -7  209.08   10.89
   3  -7  -3  233.03   10.92
  -3   3   7  227.30   10.88
   3  -3  -7  223.73   10.75
  -3   7  -3  223.78   10.74
  -3   3  -7  219.21   10.66
   3  -7   3  238.29   10.67
   7  -3   3  230.21   10.92
   3   3  -7  228.63   10.51
   3   7   3  213.51   11.21
  -3   7  -3  222.26   10.02
   3  -7   3  238.59   10.88
  -7   3   3  230.30   10.56
   3   7  -3  227.18    9.78
   3   3   7  217.27   11.04
   3   3   7  218.56   11.22
  -3  -3   7  221.49    9.72
  -3  -7  -4  489.66   19.82
  -4   3   7  496.69   19.38
  -4  -3   7  378.26   17.56
   4  -3  -7  497.10   19.30
   3  -7  -4  508.73   19.53
  -4   3  -7  503.41   19.37
   4   3   7  497.41   19.95
  -4   3   7  511.02   19.23
  -4   3   7  494.78   19.53
  -7  -4  -3  501.57   20.04
   4   3   7  502.31   19.59
  -7  -4   3  519.61   19.40
  -4  -3   7  473.83   18.26
   7   4   3  486.15   18.56
   7  -4   3  505.81   19.50
  -3   7   4  483.25   19.51
   3  -7   4  494.41   19.09
  -7   4  -3  508.17   19.51
  -7   4   3  492.95   19.18
  -3   7  -4  479.55   18.25
  -3  -7   4  484.44   17.98
   3   7   4  481.93   19.97
   4  -3   7  498.32   19.46
   3   7  -5  364.84   15.97
  -7  -5   3  369.44   16.41
  -3   7  -5  347.54   15.22
  -7   5   3  363.26   16.64
  -7   5  -3  366.10   16.59
  -7   5   3  364.76   16.45
  -5  -3   7  361.72   15.60
   3  -7   5  373.93   16.26
   5  -3   7  384.47   16.75
  -5   3  -7  368.74   16.70
   5   3   7  363.16   16.65
   5   3   7  359.94   17.16
  -5   3   7  375.56   16.27
  -5   3  -7  368.56   16.56
  -5   3  -7  362.52   16.28
  -3   7   5  376.72   16.85
   3   7   5  360.93   17.13
  -3   7   5  357.89   16.65
  -5   3   7  364.95   16.49
   7   5   3  346.36   15.67
  -3  -7  -5  355.67   16.94
   6  -3   7   26.74    3.37
  -6   3   7   25.94    2.78
  -6   3   7   22.99    3.10
   3   7   6   22.49    3.18
  -3   7   6   28.04    3.51
  -3   7  -6   18.95    1.42
  -3   7  -6   20.01    3.22
  -6  -3   7   25.63    2.38
   3   7   6   18.31    3.53
  -7   6  -3   25.30    3.12
  -7   6   3   25.22    3.20
  -7  -6   3   26.34    3.09
   3   7  -6   20.81    2.55
  -6   3  -7   28.21    3.33
   7   6   3   21.38    2.37
  -7   6  -3   22.40    2.85
  -7   6   3   24.02    2.38
  -6   3  -7   24.28    3.27
   3  -7   6   21.61    2.78
  -7   6   3   21.60    2.99
  -3   7  -6   18.03    1.55
   6   3   7   22.68    3.11
  -6   3  -7   23.82    3.07
  -4   7   0  855.29   35.66
   4  -7   0  843.28   35.58
   0   4  -7  865.90   35.66
   4   7   0  827.08   35.76
  -7   0  -4  839.43   35.91
   0  -4   7  848.67   35.44
  -4   7   0  826.22   35.35
   0  -4   7  857.40   35.09
   0  -4  -7  892.78   35.83
  -7   0  -4  871.95   35.33
  -7   0   4  816.45   34.76
  -7   0   4  839.77   35.57
  -1  -4   7    5.06    1.64
   1  -4   7    3.10    2.19
   1  -4   7    3.20    2.00
   1  -4  -7    2.46    2.57
  -4   7  -1    5.24    2.09
  -4   7   1    4.56    2.18
  -1  -4  -7    6.44    2.85
  -1  -4   7    4.98    2.30
  -1   4  -7    2.83    2.43
   4   7  -1    2.90    1.59
  -7  -1  -4    7.16    2.16
  -7   1  -4    2.69    2.74
  -7   1   4    4.77    1.82
  -4   7  -1    0.98    2.28
   7  -1   4    4.90    2.47
  -1   4   7   -0.57    2.71
   4  -7   1    3.61    2.22
  -7   1  -4    5.73    2.20
   4   7   1    2.43    2.71
  -4   7   1    3.73    2.34
   1   4  -7    6.84    2.45
  -7  -1  -4    2.83    2.77
  -1  -4  -7    3.47    0.83
  -7   1   4    4.99    2.56
   1   4   7    7.10    2.96
  -7  -1   4    3.16    1.00
   4   7  -2  993.89   40.96
   2   4   7 1024.09   42.35
  -7  -2  -4  994.59   42.50
  -2  -4   7  995.98   40.95
  -2   4  -7 1033.10   42.14
  -4   7  -2 1030.65   42.06
  -2   4   7  983.28   42.30
  -4   7  -2  990.56   41.45
  -7  -2  -4 1024.63   41.56
   2   4  -7 1021.57   41.78
   4  -7  -2  996.10   41.95
  -7   2   4 1006.11   41.51
   4  -7   2 1020.26   41.97
   7  -2   4 1022.99   42.17
   2  -4   7 1016.09   41.79
   4   7   2  984.29   42.39
   2  -4  -7 1016.92   42.10
  -7   2   4  986.92   42.03
  -2  -4  -7 1014.29   42.30
  -7   2  -4  977.80   41.78
  -4   7   2  978.90   41.91
   4  -7   3   11.23    2.49
   4  -7  -3    8.39    2.67
  -3   4   7    2.35    2.51
   3   4   7    6.62    3.24
  -4   7  -3    8.35    2.03
  -4   7   3   10.35    2.61
   3  -4   7    8.36    2.47
  -7   3   4    7.83    2.15
  -3   4  -7    6.57    2.75
  -7   3   4    6.20    2.76
   4   7   3    8.93    3.13
   7   3   4    5.62    2.18
  -7  -3  -4    8.68    3.22
   3   4   7    6.01    2.70
   3   4  -7    8.75    2.27
  -3  -4   7    5.74    0.93
   3  -4  -7    4.41    2.59
   7  -3   4    6.37    2.58
   4   7  -3    6.59    1.09
  -4   7  -3   10.25    2.70
  -7   3  -4    6.85    2.45
  -7   4  -4  119.45    6.79
   4  -7  -4  126.49    6.99
   4   7   4  113.29    7.42
   4  -4  -7  132.29    7.02
   4  -7   4  132.46    6.81
  -4   7  -4  120.04    5.93
   4   7   4  112.90    6.60
  -4   4  -7  127.77    6.96
   7   4   4  115.09    6.31
  -4   7   4  121.13    7.03
  -4   7   4  118.65    6.94
   4  -4   7  126.13    6.88
   4   4  -7  123.54    6.25
  -7   4   4  130.39    6.70
  -7   4   4  107.45    6.81
   4   4   7  116.75    7.40
  -4   4   7  122.86    6.99
  -4  -4   7  113.25    5.50
  -4   4   7  138.47    7.04
   4   7  -4  118.37    6.01
   4   4   7  117.16    7.04
  -5   4   7   70.91    5.03
   5   4   7   66.10    5.47
  -4   7   5   64.88    5.02
  -5   4  -7   68.31    5.03
  -7   5   4   65.23    4.01
  -5  -4   7   66.82    3.79
  -5   4  -7   66.31    4.93
   4  -7   5   79.09    4.84
  -4   7  -5   70.16    3.83
   4   7   5   60.86    4.70
   4   7  -5   70.52    4.11
   7   5   4   72.03    4.35
  -7   5   4   63.38    4.68
  -7  -5   4   66.51    4.58
  -5   4  -7   65.77    4.41
  -7   5  -4   72.54    5.09
   4   7   5   68.04    5.43
   5  -4   7   71.45    5.01
  -4   7   5   74.51    5.21
  -5   4   7   76.47    4.95
   5   4   7   72.71    5.01
  -6  -4   7   11.91    1.91
  -7   6   4   10.94    2.73
  -4   7   6   12.44    2.99
   4  -7   6   13.05    2.48
   6   4   7   11.12    2.62
  -6   4  -7   11.43    2.47
  -7   6   4   12.45    1.84
   4   7   6    7.31    2.63
   4   7  -6    9.45    1.90
  -4   7  -6    3.45    2.56
  -7   6  -4   10.67    2.78
   7  -6   4   11.28    2.77
  -6   4  -7   10.72    2.82
  -7   6   4   10.85    2.54
   4   7   6    9.15    3.04
  -4   7  -6    9.27    1.44
  -7  -6   4   10.69    2.44
  -6   4   7    8.13    2.40
  -4   7  -6   10.59    1.72
  -6   4  -7   14.52    2.89
   7   6   4   10.50    2.13
  -6   4   7   10.21    2.65
   6  -4   7   12.56    2.87
  -6   4   7    7.73    0.92
  -7   6  -4   11.35    2.30
  -5   7   0    2.39    2.17
  -5   7   0    2.23    1.99
  -7   0   5    0.67    1.65
   0  -5   7    1.07    2.08
  -7   0   5    1.86    2.33
   0  -5  -7    0.98    2.64
  -7   0  -5   -0.54    2.12
  -7   0   5   -0.06    1.35
  -7   0  -5    1.68    2.74
   0  -5   7    2.77    1.76
   0   5  -7    1.25    2.38
  -5   7   0    0.27    2.35
  -5   7  -1  155.43    7.36
  -1  -5   7  142.58    6.13
  -7  -1   5  149.46    5.88
   1  -5   7  147.06    7.09
  -1   5  -7  156.15    7.36
   5   7   1  146.02    7.61
  -1  -5   7  145.59    7.04
  -7  -1   5  147.14    7.02
   1   5  -7  150.46    7.09
   5  -7   1  140.39    7.16
  -7  -1  -5  151.58    6.97
   5   7  -1  138.72    6.08
   1  -5   7  150.24    6.69
  -7   1  -5  145.30    7.47
  -5   7  -1  143.55    6.82
  -5   7  -1  144.00    6.80
  -1  -5  -7  153.72    7.64
  -7   1   5  141.04    6.28
  -7   1   5  139.44    7.11
  -7  -1  -5  154.16    7.78
  -5   7   1  143.12    7.02
   1  -5  -7  143.47    7.39
  -7   1  -5  142.54    6.94
   1   5   7  150.78    7.62
  -7   2   5  750.32   31.24
  -7  -2   5  746.95   31.53
  -2   5  -7  772.81   32.01
   2   5  -7  758.94   31.56
  -7  -2  -5  757.96   31.51
   2  -5  -7  746.74   32.00
  -7   2  -5  731.84   31.65
  -5   7  -2  744.26   31.61
  -5   7   2  746.78   31.78
  -2  -5  -7  749.97   32.21
   2   5   7  756.10   32.14
   2  -5   7  770.77   31.55
   5   7   2  784.34   32.48
  -7   2  -5  771.72   32.07
  -7   2   5  752.43   31.84
  -2  -5   7  734.57   30.59
   7  -2   5  777.49   32.10
  -5   7  -2  769.73   31.95
   5  -7   2  787.24   31.86
  -5   7  -2  743.50   31.35
  -7  -2  -5  769.67   32.43
   5   7  -2  687.81   30.51
   7   3   5  459.35   16.66
  -7   3   5  439.04   16.41
  -3  -5   7  365.58   14.88
  -7   3  -5  470.73   17.20
  -3   5   7  454.42   17.12
   3   5   7  481.83   17.45
  -3   5  -7  474.60   17.24
  -5   7  -3  466.40   16.24
  -5   7   3  442.69   16.95
   3  -5   7  482.95   16.83
   3   5  -7  472.54   16.42
   5   7   3  451.51   17.65
   3   5   7  440.53   17.60
  -7   3  -5  470.51   16.95
   5   7   3  432.77   16.30
  -7   3   5  470.24   17.07
  -5   7   3  475.31   17.20
  -7   3  -5  471.08   17.21
   5  -7   3  463.34   16.95
   3  -5  -7  467.33   17.16
  -3  -5  -7  446.06   17.48
   5   7  -4  545.06   20.41
  -7   4   5  561.69   21.91
  -7   4  -5  565.60   21.81
   4   5   7  570.72   21.99
  -4   5   7  581.61   21.94
  -4   5   7  586.75   22.09
   5   7   4  548.34   21.39
  -7   4   5  606.19   21.60
   5   7   4  559.05   22.49
   7   4   5  556.99   21.37
   4  -5  -7  572.64   21.95
   5  -7   4  594.89   21.85
  -5   7  -4  574.21   20.88
   4   5   7  563.65   22.66
  -4   5  -7  574.49   22.05
  -5   7   4  596.34   22.09
  -5   7   4  551.08   21.91
   4   5  -7  574.91   21.01
   4  -5   7  580.80   21.83
  -7   5   5  407.70   18.34
  -5   7  -5  434.49   18.56
   5   7  -5  445.46   18.39
  -5  -5   7  414.19   18.08
   5   7   5  424.04   20.24
  -5   7   5  422.78   19.71
   5  -5  -7  429.18   19.66
  -7   5   5  438.25   19.40
  -7   5   5  455.44   19.86
  -5   5   7  448.78   19.79
  -7   5  -5  463.29   19.81
   5   7   5  455.04   19.44
   5  -7   5  458.58   19.60
   5   5   7  436.23   20.35
  -5   5  -7  428.00   18.88
   7  -5   5  456.67   19.79
   5  -5   7  469.70   19.77
   7   5   5  432.08   19.12
  -5   5   7  461.52   19.62
  -5   5  -7  448.43   19.71
  -5   7   5  457.90   19.86
   5   5   7  445.47   19.69
  -7  -5   5  454.32   19.14
  -5  -5   7  383.59   18.14
  -6  -5   7   95.97    5.23
  -6   5  -7  113.93    6.66
   7  -6   5  105.50    6.50
  -6   5   7  104.52    6.53
   5  -7   6  108.23    6.31
   6   5   7  103.92    7.31
   7   6   5  100.12    5.85
  -6  -5   7  104.26    5.15
  -7   6  -5  115.06    6.62
   6  -5   7  116.13    6.64
  -6   5   7  101.44    6.24
  -5   7  -6  103.82    5.17
  -5  -7   6   79.12    4.49
  -6   5  -7  112.36    6.56
   6   5   7  102.23    6.34
   5   7   6   94.70    6.92
  -6   5  -7  100.37    5.80
   5   7   6   99.73    6.21
  -7   6   5  101.84    6.26
  -5   7  -6  105.69    5.53
  -5   7   6  103.31    6.55
   5   7  -6  100.24    5.16
  -7  -6   5  102.55    5.83
  -7   6  -5  106.03    6.51
  -7   6  -5  108.95    5.83
  -7   6   5  101.09    4.99
   0  -6   7  172.62    8.87
   6   7   0  158.48    7.63
  -7   0  -6  170.19    9.29
  -7   0   6  179.34    8.11
  -7   0  -6  177.50    8.78
  -7   0   6  166.66    7.75
  -6   7   0  177.60    8.51
  -6   7   0  165.40    8.68
   0  -6  -7  173.69    9.23
  -7   0   6  170.05    8.72
   0   6  -7  171.27    8.85
   0  -6   7  183.73    8.12
  -1  -6  -7    1.94    0.40
   6  -7  -1    3.84    2.34
  -6   7   1    5.71    2.30
  -7   1  -6    3.33    2.65
  -1   6  -7    4.15    2.50
   1  -6   7    6.33    2.50
  -7  -1  -6    5.72    3.05
  -6   7   1    5.70    2.01
  -1  -6   7    4.78    1.47
  -6   7  -1    5.92    2.21
  -7   1   6    4.15    2.24
   1   6  -7    6.64    2.37
  -1  -6  -7    6.94    2.84
  -7  -1   6    4.50    1.04
   1   6   7    3.44    2.59
  -7   1   6    4.77    1.98
  -6   7   1    7.54    2.58
  -7  -1   6    5.07    2.02
  -7   1   6    4.31    1.64
  -7  -1  -6    6.62    2.26
   1  -6  -7    6.63    2.79
  -1  -6   7    7.23    2.43
  -7   1  -6    6.22    2.35
  -6   7  -1    4.87    2.17
  -7  -1   6    6.19    1.49
   6   7   1    4.95    1.63
   1  -6   7    4.74    1.73
  -2  -6   7  124.74    7.04
  -6   7  -2  131.86    6.77
   2  -6   7  138.77    6.81
   2  -6  -7  128.37    7.43
  -7   2  -6  128.21    7.32
  -7   2  -6  118.63    6.96
  -7   2  -6  131.65    7.34
  -6   7   2  122.82    7.12
  -2  -6  -7  141.43    7.86
  -7  -2   6  129.68    6.63
   6   7   2  124.64    6.31
   2  -6   7  134.54    7.21
  -7   2   6  129.73    7.12
   6  -7   2  134.34    7.20
   2   6   7  121.11    7.40
   6   7  -2  100.60    5.47
  -2  -6   7  126.66    5.75
   2   6  -7  135.08    6.91
  -7   2   6  127.88    6.43
  -2   6  -7  132.70    7.32
  -6   7   2  135.05    7.33
  -6   7   2  124.50    6.33
  -7  -2  -6  133.45    6.96
  -6   7  -2  127.23    7.25
  -6   7  -2  128.46    6.95
   3   6  -7   98.77    5.30
   3   6   7   91.04    6.38
   6   7   3   95.90    5.15
  -3   6   7   98.75    6.04
  -7   3  -6   95.58    5.79
  -3  -6  -7   97.13    6.37
  -3   6  -7  102.71    6.09
  -6   7  -3   92.49    5.20
  -3   6  -7   71.05    3.79
  -7   3   6   94.87    5.80
   7   3   6  101.31    5.78
   6   7   3   93.34    6.51
  -7   3  -6  100.61    5.99
  -6   7   3   94.01    5.91
   6   7  -3   71.78    3.86
   3  -6   7   95.50    5.50
  -7   3  -6   99.02    5.79
   3   6   7   94.66    5.98
  -6   7   3   91.56    5.70
   6  -7   3  103.84    5.84
  -6   7  -3   97.57    5.64
   3  -6  -7   95.80    5.99
  -7   3   6   90.74    5.24
  -7  -3   6  100.98    5.10
  -6   7   3   83.81    4.65
   4  -6   7    2.01    2.21
   6   7   4    2.82    1.97
   4   6   7    2.13    2.45
  -7  -4   6    2.11    1.80
  -4   6   7    4.48    2.66
  -7   4  -6    3.97    2.32
  -6   7   4    4.39    2.47
  -7   4  -6    3.43    2.35
  -6   7  -4    2.74    2.30
  -4   6  -7    0.17    2.37
  -4   6  -7    1.90    1.14
  -6   7   4    1.75    2.41
   4  -6  -7    1.47    2.56
   4   6  -7    2.42    1.79
   4   6   7    3.12    2.93
  -7   4   6    2.23    2.43
   6   7   4    5.36    3.16
  -7   4   6    3.68    2.17
   7   4   6    2.72    2.29
  -4   6   7    4.46    2.62
  -7   4  -6    5.24    2.59
   6   7  -4    2.97    0.78
   6  -7   4    3.74    2.30
  -6   7  -4    0.51    1.73
   7  -4   6    1.03    2.40
   6   7  -5    7.51    1.07
   6  -7   5    6.73    2.54
   6   7   5    9.28    2.43
  -7  -5   6   10.11    2.02
  -5   6   7    7.86    2.73
   5   6  -7    8.03    1.72
  -5  -6   7    7.52    0.93
  -7   5   6   11.11    2.54
   6   7   5    6.61    3.23
   5  -6   7   10.44    2.57
  -7   5  -6    8.28    2.76
   5   6   7   14.77    3.32
  -6   7  -5   10.66    1.96
  -7  -5   6    9.75    2.16
  -7   5  -6   10.31    2.41
   7  -5   6   13.52    2.84
  -6   7   5    6.71    2.59
  -7   5   6   12.67    2.92
   5   6   7    5.91    2.58
  -6   7  -5   16.56    2.86
  -6   7   5   11.86    2.91
  -5   6  -7   12.74    1.88
   5  -6  -7   10.88    2.84
  -5   6   7    8.47    2.61
  -7   5  -6   11.62    2.76
   7   5   6    8.52    2.38
  -5   6  -7    9.19    1.67
  -7   5   6    9.98    1.39
  -7   6   6    3.15    2.32
  -6   7   6    4.58    2.42
  -6   7  -6    2.88    1.65
   7  -6   6    4.20    2.36
  -6   6   7    1.86    2.36
   6  -6   7    3.03    2.21
   6   7   6    3.08    2.11
   6   6   7    3.83    2.21
  -7   6  -6    1.01    1.60
  -7  -6   6    2.75    1.56
  -7   6  -6    4.30    2.26
  -6   6  -7    4.36    2.32
  -7   6   6    0.17    2.19
  -6   6  -7    3.60    2.44
  -7   6  -6    2.68    1.83
  -6   6   7   -0.52    2.32
  -6   6  -7    2.56    1.64
   6   7   6    4.91    2.94
   7   6   6    3.22    2.12
  -6   6  -7    3.81    1.59
  -6   7  -6   -0.09    1.53
  -7  -6   6   -1.11    1.73
   6   6   7    3.44    3.24
   6  -7   6    2.79    2.22
  -6   7  -6    1.36    2.46
   0   7  -7   -2.98    2.37
   0  -7   7    0.88    1.55
  -7   0   7   -0.76    1.67
   0  -7   7   -2.31    2.31
   7   7   0   -0.72    0.82
  -7   7   0    3.08    2.38
  -7   0   7    0.78    1.22
   0  -7  -7   -1.56    2.44
  -7   7   0    1.80    2.00
  -7   7   0    0.49    1.99
   7  -7   0    0.16    2.09
  -7   0  -7    1.74    2.33
  -7   0   7   -0.78    2.06
  -7   7   1    8.66    2.69
  -1   7  -7    9.50    2.70
   1   7   7    4.19    2.61
  -1  -7   7    8.57    1.55
  -7  -1  -7    8.90    2.33
   1   7  -7    8.94    2.48
   1  -7   7    8.69    1.90
  -7   1  -7    8.86    2.45
   1  -7   7    9.14    2.53
  -7   1   7    9.51    1.81
  -7  -1   7   11.10    2.03
  -7  -1   7    6.52    1.63
  -7   7   1    7.99    2.54
  -7   7   1    8.83    2.02
  -1  -7  -7    5.15    2.68
   7   7   1    8.40    1.38
  -7   1  -7    7.33    2.55
  -7   7  -1   11.80    2.46
  -7   1  -7    9.20    2.79
  -7   7  -1    7.15    2.14
  -7   1   7   12.78    2.52
   1  -7  -7    2.40    2.54
   7  -7  -1    8.58    2.50
  -7  -1   7    7.22    1.06
  -1  -7   7   12.85    2.69
  -7   1   7   10.86    2.21
  -7   2  -7  175.92    8.93
  -7   7  -2  185.20    8.43
   2   7   7  160.90    8.94
  -2   7  -7  186.67    9.07
  -2  -7   7  180.73    8.93
   2  -7   7  183.03    8.27
  -7   7   2  169.72    8.00
  -7   2  -7  176.44    8.95
  -2  -7   7  162.02    7.19
  -7   2   7  186.82    8.83
  -7   7   2  171.93    8.90
  -7   2   7  177.03    8.45
  -7   7   2  183.43    8.89
  -7   2  -7  173.01    8.75
  -7  -2   7  181.81    8.23
   7   7   2  174.01    7.64
  -7   2   7  175.86    8.02
   2   7  -7  167.24    8.31
   2  -7   7  173.13    8.75
   2  -7  -7  148.09    8.73
  -7   7  -2  182.91    8.66
   7  -3   7  150.83    8.17
   3   7  -7  143.04    7.30
  -7   7  -3  141.40    7.35
  -7   7  -3  142.45    7.76
  -7   3   7  129.76    7.19
  -7   3   7  133.38    7.78
  -7   7   3  131.41    7.78
  -7   7   3  132.96    6.79
   3  -7  -7  123.62    7.78
   7   7   3  130.41    6.86
   7   3   7  129.12    7.72
  -7   7   3  133.95    7.83
  -7   3  -7  134.23    7.86
  -3   7  -7  149.21    8.14
  -3   7   7  139.79    8.00
  -7   3  -7  144.92    7.90
  -7   3  -7  139.28    7.77
   3  -7   7  138.51    7.38
   3   7   7  134.02    7.96
   7  -7   3  135.62    7.84
  -7  -3   7  137.86    7.07
  -7   7   4  224.91   11.30
  -7   7  -4  229.90   10.62
   7   7   4  209.76   10.42
   4   7  -7  224.04   10.37
  -7   4   7  232.77   11.40
   4  -7   7  228.50   11.02
  -7   4  -7  214.03   10.94
  -4   7   7  233.09   11.57
  -7   7   4  208.82   11.25
  -4   7   7  213.37   11.36
   7  -7   4  250.26   11.46
  -7   7   4  203.11    9.87
   7  -4   7  229.77   11.56
   4   7   7  201.44   11.16
  -7   4   7  230.30   10.86
  -7   7  -4  229.80   11.25
   7   4   7  211.51   11.07
  -7  -4   7  219.05   10.26
  -4   7  -7  218.39   11.41
  -7   4  -7  211.35   11.22
  -7   4  -7  222.84   11.28
   4  -7  -7  202.65   11.19
  -5   7  -7  111.90    8.09
  -7   5   7  154.16    8.24
  -7   7  -5  161.46    8.56
  -7   7   5  144.88    8.41
  -5   7   7  143.30    8.49
  -7   7   5  139.26    8.41
   5  -7   7  154.67    8.34
   5  -7  -7  141.68    8.42
  -7  -5   7  148.53    7.53
  -7   7  -5  155.98    7.68
   7  -7   5  150.52    8.42
  -5   7   7  156.61    8.72
  -7   5   7  148.19    8.53
  -7   5  -7  148.30    8.50
   7   5   7  143.34    8.17
   5   7   7  138.32    8.28
  -7   5  -7  151.09    8.49
  -7  -5   7  150.17    7.30
   7   7   5  142.55    7.79
   7  -5   7  160.71    8.68
  -7   5  -7  142.44    7.91
   7   7   6   25.64    3.07
   7  -7   6   22.26    1.01
  -6   7  -7   20.67    1.09
  -7   7  -6   24.94    1.09
   7   6   7   23.92    3.09
  -7   6  -7   20.86    1.12
   6   7   7   29.59    3.42
   6  -7   7   32.26    3.44
  -7   6  -7   32.18    3.70
   7   7  -6   20.30    1.01
   7  -6  -7   24.86    1.05
  -6  -7  -7   22.85    1.07
  -7   7   6   31.50    3.55
   6  -7   7   25.03    1.03
   7  -6  -7   24.44    1.03
   7  -7   6   26.93    3.36
  -7   6   7   29.69    3.70
  -7   6   7   22.02    3.18
  -6   7   7   31.94    3.82
  -7   6  -7   30.42    3.59
  -6   7  -7   27.32    1.13
   7   6  -7   19.64    1.02
   7  -6   7   32.18    3.49
  -6   7   7   29.64    3.58
  -7   7  -6   32.08    3.06
  -7  -6  -7   24.28    1.07
  -7   7  -6   31.72    3.72
   7  -7  -7   20.19    0.94
  -7   7   7   19.21    3.06
  -7  -7  -7   18.35    0.96
   7  -7  -7   20.11    0.92
   7   7  -7   20.61    0.92
  -7   7  -7   21.57    1.04
   7   7   7   22.58    3.08
   0   8   0  463.19   20.40
  -8   0   0  464.74   19.65
   0   0   8  512.06   20.99
   0  -8   0  480.39   20.26
   0  -8   0  469.41   20.36
   8   0   0  469.94   20.27
   0   0  -8  463.45   20.13
  -1   0   8   22.16    3.07
   1   0  -8   22.91    2.46
   0   8  -1   20.51    2.71
   1   0   8   20.66    2.79
  -1   0  -8   25.01    2.70
   0  -8  -1   19.63    2.77
   8  -1   0   21.18    2.70
   8   1   0   23.94    2.54
   1   0   8   22.93    3.19
  -1   0  -8   24.97    3.14
  -8  -1   0   23.49    1.66
   0   8   1   21.80    2.98
   0  -8   1   19.86    2.72
   0  -8   1   22.71    2.45
  -2   0  -8  162.52    8.27
   2   0  -8  169.43    8.02
  -2   0   8  177.32    8.75
   0  -8   2  174.72    8.63
   8   2   0  170.84    8.07
   8  -2   0  176.31    8.43
   0  -8  -2  170.03    8.60
  -2   0   8  164.26    7.57
   0   8   2  182.20    8.74
   0   8  -2  171.72    8.26
   2   0   8  148.97    8.34
   0  -8   2  164.40    7.73
   0   8  -3  223.54   10.13
   0  -8   3  209.06    9.38
   3   0  -8  197.58    9.82
   0  -8  -3  216.59   10.66
   0  -8  -3  220.99    9.76
  -3   0   8  205.48   10.01
  -8  -3   0  210.65   10.85
   0   8   3  215.99   10.64
   0  -8   3  224.81   10.59
  -3   0  -8  225.23   10.11
   3   0   8  203.92   10.50
   8  -3   0  228.66   10.47
  -3   0   8  237.86   10.65
  -3   0   8  216.01    9.49
   8   3   0  209.39    9.84
   3   0   8  226.68   10.89
   0  -8  -4   32.92    3.59
   0  -8   4   28.80    2.54
  -4   0  -8   25.41    3.42
   0   8  -4   21.02    1.62
  -4   0   8   26.57    2.64
   8  -4   0   27.67    3.05
   4   0   8   30.19    3.64
  -8  -4   0   27.75    3.59
   0  -8   4   27.33    3.30
  -4   0   8   26.60    2.91
   0   8  -4   28.73    2.69
  -8   4   0   28.27    3.30
   0  -8  -4   29.94    2.24
  -4   0  -8   29.18    2.98
  -5   0   8    3.23    1.49
  -5   0   8    2.40    1.29
  -5   0  -8    2.50    2.16
   0  -8   5   -0.27    1.53
   0  -8  -5    3.19    1.14
  -8  -5   0    1.83    2.55
  -8   5   0    2.67    2.14
  -5   0  -8    4.96    2.44
  -5   0   8    3.01    1.74
   8  -5   0    3.28    2.11
  -8   5   0    0.43    2.15
   0  -8  -5    2.55    2.45
  -6   0   8   12.29    2.05
   0  -8  -6    5.04    0.70
   0   8  -6   12.51    2.80
  -8   6   0    7.96    2.29
  -8   6   0   11.89    2.22
   0  -8   6    8.38    1.75
   0  -8  -6    5.95    2.67
  -8   6   0    7.18    2.48
  -8  -6   0   10.98    2.91
  -6   0  -8   10.01    2.45
   8  -6   0   10.01    2.40
  -6   0   8   11.43    1.51
  -6   0   8   11.82    2.16
  -6   0  -8   13.37    2.59
  -8   7   0  172.36    9.40
  -7   0   8  162.84    7.90
  -8   7   0  172.04    9.16
  -7   0  -8  180.23    9.29
  -7   0   8  174.83    8.60
  -8   7   0  176.33    8.93
   0  -8   7  165.16    8.26
   8  -7   0  169.77    9.34
  -7   0  -8  184.39    9.30
  -7   0   8  180.62    9.04
   0  -8   7  179.52    9.42
   0   8  -7  172.47    9.30
  -8   0  -1    2.05    1.46
   0  -1   8    2.73    2.48
   1   8   0    4.11    2.15
   0   1  -8    4.15    2.54
   1  -8   0    2.02    1.94
   8   0   1    3.45    2.07
   0  -1  -8    5.07    2.14
   1  -8   0    1.28    2.04
   8   0  -1    0.08    1.72
  -1  -8   0    1.32    2.05
   0   1  -8    0.59    1.63
  -1   8   0    1.12    2.14
   0  -1   8    2.89    2.04
   0   1   8    2.05    2.61
   1   1  -8  467.76   19.88
   1  -8  -1  483.22   20.51
  -1   1   8  526.10   21.10
  -8   1  -1  481.24   20.04
  -1   1  -8  499.32   20.91
  -1   8  -1  470.75   20.51
   8   1   1  485.68   20.41
  -1  -8  -1  488.66   20.62
   1   8   1  499.19   20.61
  -1   8   1  498.14   20.74
  -1  -1  -8  488.83   20.53
   1  -1   8  462.32   20.24
   8  -1  -1  483.37   20.32
  -1  -8   1  481.89   20.18
  -1   1  -8  485.65   20.09
  -8  -1   1  399.02   19.23
   1   8  -1  489.02   20.31
   1  -8   1  486.25   20.55
  -8  -1  -1  500.27   19.72
   1  -1  -8  483.64   20.35
   1   1   8  483.16   20.76
   1  -8  -1  492.13   20.29
   8   1  -1  480.58   20.09
   1  -1   8  538.39   21.12
  -1  -1   8  462.99   19.95
   1  -8   1  464.28   20.11
   8  -1   1  484.29   20.56
   1   1  -8  477.27   20.66
  -1  -1   8  524.29   20.95
   1  -8   2   10.42    2.62
  -1  -8   2    7.92    1.75
   8  -2  -1    7.86    2.11
   8   2   1    8.08    2.18
  -2  -1  -8    8.73    2.48
   1  -8  -2    5.14    2.45
  -8  -2  -1    7.54    2.96
  -1   8   2    5.23    2.42
   2  -1   8    8.28    2.32
   1  -8   2    5.86    1.73
  -1   8  -2    6.57    2.31
  -2  -1  -8    9.05    1.79
  -2  -1   8    4.72    1.71
   2   1  -8    5.92    1.64
   1   8  -2    5.64    1.96
   2  -1  -8    7.14    2.10
  -2   1   8    3.86    2.66
   1   8  -2    9.02    2.07
   2   1   8    6.32    2.56
   8  -2   1    4.95    2.33
  -2   1  -8    8.27    2.11
   8   2  -1    5.33    1.70
   1   8   2    6.27    2.51
  -2   1  -8    4.70    2.56
   1  -8  -2    4.00    1.93
  -1  -8  -2    6.66    2.53
  -2  -1   8    5.27    2.42
   3   1   8  201.11   10.13
  -3  -1  -8  207.62    9.27
  -1   8   3  205.70    9.97
  -3  -1   8  205.43    9.71
  -3   1   8  220.69   10.03
   1   8  -3  193.52    9.19
  -1   8  -3  196.41    9.49
  -3  -1   8  197.13    8.99
  -8   3   1  188.06    9.54
  -1  -8  -3  209.39   10.10
   8   3  -1  199.98    8.91
   1  -8   3  219.48    9.98
   1   8  -3  187.87    8.84
   3   1   8  186.70    9.88
  -8  -3  -1  204.51   10.27
   3  -1  -8  202.01    9.42
   1  -8  -3  194.95    8.95
  -3   1   8  190.86    9.51
   1  -8  -3  204.91    9.93
  -3   1  -8  199.96    9.48
  -8   3   1  200.03    9.97
   8  -3   1  192.52    9.70
   8  -3  -1  203.06    9.62
   1  -8   3  192.94    9.35
  -8  -3   1  203.26   10.16
  -1  -8   3  191.35    8.65
  -3  -1  -8  189.72    9.90
  -3   1   8  187.75    8.50
   8  -4  -1    1.78    1.99
   1  -8   4    1.18    1.86
   4   1   8    1.87    2.59
  -4  -1   8    1.34    1.67
   4   1   8    0.16    2.56
   1  -8  -4    1.00    2.41
   8   4  -1    0.12    1.37
  -1   8  -4   -0.33    1.89
  -4   1   8   -3.43    2.35
   8  -4   1    2.42    2.14
   1  -8  -4   -0.29    1.29
  -8   4   1    1.90    2.02
  -8   4   1    2.48    2.34
   1  -8   4    0.96    2.38
  -4   1   8    1.48    1.99
  -1   8   4    1.20    2.53
  -1  -8  -4   -1.93    2.58
  -4  -1  -8    0.72    2.34
  -4   1  -8    2.34    2.34
  -4  -1  -8   -1.64    1.84
  -8  -4  -1    1.81    2.56
  -8  -4   1    1.94    2.40
  -4  -1   8    1.26    1.44
  -4   1  -8    1.39    2.06
   1   8  -4    0.75    1.57
   1  -8  -5    0.32    2.37
  -5   1   8    6.09    1.92
  -5   1  -8    4.28    2.49
  -1  -8  -5    2.61    2.62
   8  -5  -1    1.27    1.98
  -1   8   5    3.45    2.58
  -5  -1   8    4.11    1.48
  -5   1   8    2.58    2.12
  -8  -5  -1    0.70    2.51
  -8   5   1    6.38    2.23
   8  -5   1    3.94    2.26
   8   5  -1    4.56    1.34
  -8   5   1    5.93    2.48
  -5  -1  -8    1.49    2.35
  -5  -1   8    3.02    1.54
  -5   1   8    3.22    1.66
  -5  -1  -8    4.78    2.20
   5   1   8    7.25    2.87
  -5  -1   8    1.68    0.93
  -8   5  -1    5.62    2.29
   1  -8   5    1.32    1.58
  -5   1  -8    2.88    2.22
  -8   5  -1    4.37    2.09
   1  -8   5    3.13    2.35
  -8  -5   1    2.22    2.32
  -8  -6   1   27.81    3.54
  -1  -8   6   26.77    2.28
  -6   1  -8   35.79    3.47
  -6   1  -8   31.10    3.48
  -8   6  -1   28.57    3.11
  -6  -1   8   28.02    2.60
  -8   6   1   31.43    3.02
   8  -6  -1   27.19    3.33
  -6   1   8   29.83    2.55
  -6  -1   8   26.53    1.87
   1   8  -6   29.66    3.20
  -6  -1   8   28.66    2.61
  -8   6   1   31.56    3.38
   8  -6   1   31.66    3.41
  -6  -1  -8   31.82    3.45
  -6   1   8   27.14    3.12
   1  -8  -6   31.29    3.72
  -8   6  -1   26.21    3.16
  -1   8  -6   38.35    3.74
  -6   1   8   29.72    2.82
  -1  -8  -6   29.89    3.70
   1  -8   6   32.18    2.76
  -8   6   1   23.95    3.20
   8  -7  -1   19.56    2.95
   1  -8   7   21.96    3.09
  -1   8  -7   20.63    3.19
  -8   7   1   21.50    3.14
  -1  -8   7   20.62    3.11
  -8   7   1   19.31    2.93
  -1  -8   7   15.31    1.86
  -7   1  -8   17.94    2.95
  -7  -1   8   18.09    2.15
  -7   1   8   22.17    2.91
   1   8  -7   19.15    2.81
  -7  -1   8   13.36    1.36
  -7   1   8   18.15    2.07
  -8   7  -1   19.68    2.86
  -7  -1  -8   23.02    3.10
  -7   1   8   16.84    2.49
  -8   7  -1   17.63    3.11
  -7  -1   8   21.79    2.41
  -8   7   1   21.14    2.61
   1  -8   7   21.70    2.36
   8  -7   1   18.62    2.93
  -7   1  -8   24.80    3.21
  -8   7  -1   26.71    3.00
   2  -8   0   30.53    2.94
   2   8   0   35.14    2.97
  -8   0  -2   34.44    2.66
   0  -2  -8   33.29    3.31
   8   0  -2   34.47    2.69
  -2   8   0   29.40    3.25
   0  -2   8   28.54    2.50
   0   2  -8   34.12    2.27
   2   8   0   38.82    3.62
   0  -2   8   28.54    2.80
  -2   8   0   31.01    3.05
   0   2   8   33.22    3.65
   0  -2   8   39.78    3.63
   8   0   2   26.77    3.12
   0   2  -8   34.66    3.52
   2  -8   0   37.06    3.09
  -2  -8   0   32.90    3.08
   2  -8  -1   93.38    5.22
   2  -8  -1   89.92    5.41
   1   2  -8   98.37    5.72
   8   1  -2   98.34    4.83
   8   1   2   94.80    5.55
  -2  -8  -1   89.28    5.53
  -8   1  -2   89.44    5.03
  -1   2  -8   90.70    4.68
   2   8  -1   94.87    5.42
  -2   8  -1   89.23    5.16
  -1  -2   8   90.02    5.08
  -8  -1  -2   96.05    4.84
   2  -8   1   87.38    5.09
  -2  -8   1   89.05    5.15
   8  -1  -2   88.14    5.09
  -1  -2  -8   94.80    5.74
   1  -2   8   93.65    4.95
  -2   8  -1   95.09    5.61
   2   8  -1   86.16    5.01
  -1   2  -8   97.70    5.85
  -2   8   1   89.51    5.48
   2   8   1   94.97    5.92
   2   8   1   95.75    5.46
  -1   2   8   90.51    5.92
  -2   8   1   93.77    5.69
   1  -2  -8   97.12    5.57
   2  -8   1   93.06    5.46
  -1  -2   8   94.49    5.71
   1   2  -8   88.75    4.49
   8  -1   2   92.58    5.57
  -8   2   2  147.89    7.61
  -2   2  -8  148.08    7.27
  -2  -8   2  154.37    7.33
   2  -2  -8  148.79    7.82
   2   2   8  150.25    8.32
   2   2  -8  150.45    7.94
  -2  -2  -8  144.84    8.08
  -2   8  -2  162.96    8.03
   2  -8  -2  156.65    8.04
   2   8  -2  146.19    7.32
  -2   2   8  160.41    8.41
   8  -2   2  158.38    8.04
  -2  -2   8  154.47    7.47
   8  -2  -2  149.31    7.68
  -8  -2  -2  153.23    7.11
   2  -8   2  166.80    8.05
  -2   8   2  158.11    8.20
   2   8  -2  141.85    7.44
  -2  -2  -8  158.03    7.17
   2  -8  -2  165.30    7.49
  -2  -8  -2  158.29    8.27
   2  -8   2  148.24    7.75
  -2   2  -8  156.94    8.32
  -2  -2   8  172.27    8.16
   2   2   8  150.39    8.38
  -8   2  -2  153.20    7.64
   8   2  -2  150.50    7.05
  -3  -2  -8  591.13   24.37
  -8  -3  -2  570.37   25.52
   8  -3  -2  583.13   24.87
  -8   3   2  557.39   24.75
  -2  -8  -3  585.06   25.34
   8  -3   2  574.20   25.08
   3   2   8  560.08   25.36
   2  -8   3  582.14   25.10
  -2   8  -3  568.07   24.90
  -3   2   8  563.05   24.92
   2  -8  -3  584.40   25.14
  -3   2   8  599.85   25.33
   8   3  -2  583.32   23.92
  -2  -8   3  562.15   24.02
   2   8  -3  574.72   24.30
  -2   8   3  589.99   25.26
   2  -8   3  585.99   24.77
  -3  -2   8  618.72   24.96
  -3   2  -8  575.56   24.84
   3  -2  -8  574.36   24.86
   3   2   8  589.45   25.44
   8   4  -2    4.39    1.06
  -4  -2   8    4.39    1.76
   2  -8  -4    6.08    2.53
   8  -4   2    3.93    2.31
  -4   2  -8    6.10    2.32
   2  -8   4    6.53    2.16
  -8   4   2    3.29    2.48
   4  -2  -8    3.12    2.07
   4   2   8    7.23    2.93
   8  -4  -2    4.18    2.21
  -8  -4  -2    6.64    2.92
  -2  -8   4    4.72    0.87
  -4  -2  -8    4.57    2.08
  -4   2   8    3.34    2.48
  -8  -4   2    5.93    2.64
  -4  -2   8    4.45    1.84
   4   2   8    5.30    2.85
  -2   8   4    6.19    2.58
  -4   2   8    2.26    2.19
  -4   2   8    3.49    0.81
  -8   4   2    4.16    2.21
   2   8  -4    5.36    1.55
  -2  -8  -4    2.80    2.85
   2  -8   4    3.38    2.39
   2  -8   5   67.41    4.24
   8  -5  -2   69.86    4.63
  -5  -2   8   66.29    3.95
  -5   2   8   70.73    4.28
   2  -8   5   76.04    5.02
   8   5  -2   49.85    2.96
  -8  -5  -2   68.37    5.25
   8  -5   2   73.88    4.83
  -5   2   8   68.46    4.68
  -8   5  -2   66.67    4.60
  -5  -2   8   56.94    3.06
   2  -8  -5   66.99    4.98
  -5   2  -8   66.37    4.82
  -5   2  -8   70.39    4.74
  -8   5   2   74.63    4.92
  -5  -2   8   68.47    3.99
  -8   5  -2   75.57    4.87
  -8   5   2   69.62    4.75
   5   2   8   68.22    4.99
  -8  -5   2   73.29    4.94
  -5   2   8   62.47    4.53
  -2  -8  -5   68.86    5.24
  -2  -8  -6    6.67    2.77
  -6  -2   8    7.04    1.71
  -6   2   8    7.98    1.92
  -6   2   8    6.74    2.41
  -6  -2   8    2.85    0.43
   6   2   8    9.18    2.75
   8   6   2    4.46    1.31
  -8   6  -2   10.92    2.55
  -8  -6   2    7.42    2.57
   8   6  -2    2.50    0.57
   2   8  -6    5.83    2.12
  -8   6  -2    5.62    2.25
   8  -6   2    7.38    2.50
  -6   2  -8    4.65    2.31
   2  -8  -6    4.35    2.62
  -6  -2   8    5.85    1.65
  -8   6   2    3.53    2.14
  -8   6   2    6.41    2.42
  -6   2   8    4.30    1.79
   8  -6  -2    5.33    2.20
  -8   6   2    8.85    1.96
  -6   2  -8    5.89    2.40
   2  -8   6    7.57    1.95
  -2   8  -7   15.66    2.98
   7  -2   8   13.97    3.03
  -8   7   2   15.54    2.28
  -8   7   2   17.12    2.97
  -2  -8   7   15.75    2.91
   2  -8   7   13.56    2.86
  -7   2   8   13.47    2.12
  -2   8   7   13.12    3.11
  -7   2  -8   13.68    2.80
   2   8  -7   18.93    2.60
  -7  -2   8   16.25    2.10
  -8   7  -2   14.38    2.48
  -7   2   8   16.99    2.92
   2  -8   7   13.83    2.27
  -7   2   8   16.47    2.39
   2   8   7   15.57    2.96
  -8   7  -2   13.71    2.59
  -7   2  -8   15.35    2.85
  -8   7   2   14.06    2.73
   8   0  -3    8.58    1.83
   8   0   3    6.54    2.49
  -3   8   0    4.76    2.53
   0  -3   8    6.39    2.25
   3   8   0    7.32    2.19
   0  -3  -8   12.37    2.78
   3   8   0    8.08    2.74
  -8   0  -3   10.77    3.10
  -8   0  -3    8.03    2.14
   0   3  -8    5.69    0.95
   0   3   8    7.37    3.00
  -3  -8   0    9.51    2.58
  -3   8   0    9.60    2.42
   3  -8   0    8.61    2.25
   0   3  -8   10.24    2.73
  -1   3  -8 1657.51   67.97
   3  -8   1 1673.91   69.13
  -1   3   8 1816.05   69.77
   3  -8  -1 1716.81   69.08
   3   8  -1 1678.71   69.04
  -8  -1  -3 1785.24   68.66
  -1   3  -8 1785.59   69.43
  -3  -8  -1 1720.98   69.24
   8   1  -3 1753.50   68.30
  -3   8  -1 1726.89   68.82
   8  -1   3 1760.10   69.37
  -1  -3   8 1384.82   67.84
   8  -1  -3 1700.57   68.66
  -3  -8   1 1649.45   68.81
  -3   8  -1 1751.66   69.29
  -8   1  -3 1707.63   68.77
  -8  -1  -3 1654.89   69.70
   3   8   1 1759.79   69.49
   1  -3  -8 1742.39   69.26
  -3   8   1 1772.60   69.39
   1   3  -8 1805.55   69.29
  -1  -3  -8 1785.42   69.42
  -1  -3   8 1722.69   68.85
  -3   8   1 1691.98   69.06
   3   8  -1 1722.21   68.59
  -8   1   3 1767.41   69.37
  -3   8   2   11.36    2.83
  -2  -3   8    8.23    2.24
  -2   3   8   10.32    2.97
  -2   3  -8    8.83    1.68
   2  -3  -8    9.74    2.70
  -2   3  -8    8.13    2.76
  -8   2   3    8.12    2.70
   8  -2  -3    9.10    2.24
   2   3   8    9.30    3.03
  -2  -3  -8   11.28    2.96
  -8  -2  -3    8.46    1.98
  -3  -8  -2    9.29    2.79
  -3   8  -2   10.32    2.71
  -3  -8   2    8.54    2.04
   3   8  -2    5.88    1.66
  -8   2   3    9.14    2.15
   8   2  -3    9.25    1.40
   8  -2   3    7.84    2.80
   3  -8   2   11.17    2.49
   3   8   2    9.07    2.98
   3  -8   2    9.11    2.69
  -8   2  -3    7.64    2.28
  -3   8  -2    7.00    1.98
   2   3   8    8.96    3.00
   3  -8  -2    6.44    2.58
   2   3  -8   12.32    2.65
  -3   8   2    5.57    2.42
  -2  -3  -8    9.04    1.66
  -3   8   3  825.11   34.10
  -3  -8   3  804.61   32.89
  -3   3   8  832.18   34.21
  -8   3  -3  832.74   33.68
   3   3   8  801.70   34.18
   3  -8  -3  832.44   33.95
   3   3   8  821.92   34.36
  -3   8  -3  838.61   33.89
   8   3  -3  695.79   32.29
   3  -8   3  819.53   33.68
  -3   8  -3  799.91   33.03
  -3   8   3  808.06   33.88
   3   8  -3  786.25   32.77
   3   3  -8  829.61   33.56
   3  -8   3  837.18   33.92
   8  -3  -3  805.25   33.56
  -3  -8  -3  808.73   34.15
  -8   3   3  826.64   33.55
   3   8   3  789.53   34.32
   8  -3   3  827.36   34.01
   3  -3  -8  836.04   33.82
  -8   3   3  789.63   33.97
  -3  -3  -8  826.58   33.03
  -3   3  -8  829.07   34.06
  -3  -8   4   12.11    1.41
  -3  -8  -4   16.21    3.21
   3   8   4   13.13    3.19
   3  -8   4   13.61    2.54
  -4   3   8   12.87    3.08
   4  -3  -8   13.02    2.57
  -4   3   8   15.66    2.89
  -4   3  -8   13.72    2.65
   8  -4   3   10.89    2.67
   3  -8   4   12.56    2.74
  -8  -4  -3   18.68    3.24
  -8   4   3   16.21    2.66
  -8  -4   3   14.59    2.98
   3  -8  -4   15.15    3.02
  -3   8   4   13.65    2.84
   4   3   8    9.25    3.23
  -3   8  -4   14.66    1.87
   4   3   8   13.03    3.07
  -4  -3   8   14.68    1.90
  -3  -8  -5   31.62    3.76
   3  -8  -5   23.58    3.25
   3   8  -5   28.95    2.74
  -8   5   3   33.39    3.43
  -5   3  -8   27.39    3.32
  -8   5  -3   29.89    3.32
  -5   3   8   32.92    3.25
  -5  -3   8   29.14    2.30
   8  -5   3   30.09    3.30
  -5   3   8   29.01    3.36
  -8  -5   3   27.03    3.15
   3  -8   5   27.72    2.82
  -8   5   3   27.27    3.06
   5   3   8   31.22    3.45
   5   3   8   30.25    3.94
   8   5   3   24.93    2.29
   3   8   5   25.95    3.76
  -5   3  -8   29.56    3.13
  -5   3   8   32.23    3.04
  -3   8  -5   25.73    1.77
   5  -3   8   26.06    3.26
   6   3   8   65.95    4.93
  -8   6  -3   61.78    4.69
  -6   3  -8   61.53    4.76
  -6   3  -8   61.58    4.73
  -8   6   3   53.94    4.51
   3  -8   6   57.79    4.12
  -8  -6   3   54.64    4.37
  -8   6  -3   60.66    4.29
  -3   8   6   59.04    4.87
   3   8   6   55.29    5.08
   3   8  -6   49.36    3.91
  -8   6   3   53.83    4.43
  -3  -8  -6   70.10    5.30
   8   6   3   56.54    3.55
   6  -3   8   62.47    4.79
  -8   6   3   54.74    3.85
   3   8   6   52.21    4.56
  -6   3   8   62.39    4.69
  -6  -3   8   53.64    3.70
  -6   3   8   52.18    4.41
  -6   3   8   64.30    4.25
  -3   8  -7   23.80    3.53
  -7   3   8   22.19    2.74
   3   8   7   23.12    3.69
  -8   7   3   22.75    2.45
  -7   3  -8   30.25    3.40
  -8   7  -3   22.44    3.16
   7  -3   8   25.43    3.40
  -8   7  -3   25.22    2.90
  -8   7   3   22.78    3.29
  -3   8   7   27.83    3.67
  -7   3  -8   27.77    3.36
   3  -8   7   25.09    2.85
  -7   3   8   21.65    2.76
  -7  -3   8   26.28    2.65
  -7   3   8   21.68    3.20
   7   3   8   18.94    3.21
   3   8   7   20.48    3.34
   3   8  -7   25.74    2.75
  -8   7   3   27.81    3.43
   8   0   4   81.08    5.38
  -4   8   0   77.05    4.85
  -4   8   0   79.91    5.30
   4   8   0   78.13    4.59
   0  -4   8   76.64    5.02
   4   8   0   71.74    5.27
   0  -4   8   81.94    4.62
  -8   0  -4   81.66    5.67
   0   4  -8   83.47    5.24
   0  -4  -8   82.76    5.43
  -8   0  -4   80.34    4.76
  -8   0   4   82.15    5.30
  -8   0   4   77.07    4.06
  -8  -1  -4  283.26   12.15
  -1  -4   8  299.82   11.82
   8  -1   4  300.53   12.91
  -1  -4  -8  286.78   12.92
  -1   4  -8  307.17   12.91
  -1   4   8  278.64   13.16
   4   8  -1  288.78   11.83
  -4   8  -1  280.49   12.18
  -4   8   1  281.39   12.77
  -8   1  -4  273.07   12.25
  -4   8  -1  300.67   12.82
   4   8   1  272.75   12.90
   1  -4   8  276.06   12.42
   1  -4   8  304.44   12.34
   1   4   8  284.45   13.19
  -4   8   1  287.76   12.53
   1   4  -8  295.04   12.64
  -8   1   4  275.69   11.86
  -8   1  -4  273.12   13.07
  -8   1   4  307.86   12.95
   1  -4  -8  291.55   12.89
   4  -8   1  281.55   12.61
  -8  -1  -4  285.06   13.17
  -1  -4   8  275.94   12.39
  -8  -2  -4   48.02    3.47
  -4   8  -2   42.37    3.37
   4  -8   2   47.16    3.87
  -4   8  -2   44.62    3.94
   4   8  -2   45.55    2.87
   8  -2   4   49.87    4.20
  -2   4  -8   39.67    2.32
  -2   4  -8   43.30    4.06
   4   8   2   51.32    4.58
  -2  -4   8   45.71    3.64
  -2  -4   8   42.74    2.82
  -2  -4  -8   45.87    4.44
  -8  -2  -4   43.07    4.50
   2   4   8   46.40    4.33
  -8   2   4   41.70    3.36
   2   4  -8   49.81    3.94
  -4   8   2   44.64    4.03
   4  -8  -2   36.49    3.73
   2   4   8   52.65    4.63
   2  -4   8   46.30    3.70
  -8   2   4   43.66    4.11
  -8   2  -4   42.98    3.56
  -2  -4  -8   40.60    2.59
  -4   8   2   50.83    4.07
   2  -4  -8   42.94    4.07
  -2   4   8   44.52    4.35
  -8   2  -4   36.89    4.07
   4   8   3 1055.84   43.76
   4  -8   3 1059.84   43.08
  -4   8  -3 1079.39   43.29
  -4   8   3 1016.87   43.20
  -3   4   8 1046.40   43.59
   3   4  -8 1033.64   42.82
   4  -8  -3 1056.35   43.25
   3  -4  -8 1062.46   43.28
  -3  -4  -8 1047.77   43.58
   8  -3   4 1082.82   43.44
  -8   3   4 1063.92   42.85
   3   4   8 1035.58   43.50
  -3  -4   8  954.79   41.70
  -8   3  -4 1046.21   43.02
   4   8  -3  967.20   41.82
  -3   4  -8 1049.62   43.38
   3   4   8 1036.62   43.77
   3  -4   8 1091.61   43.20
  -8   3   4 1034.71   43.31
  -4   8  -3 1038.06   42.41
   4   4   8   89.61    6.35
  -4   4   8   96.65    6.37
   8  -4   4   92.69    6.07
  -8   4  -4   86.26    6.00
  -8   4   4   96.65    6.19
  -4  -8   4   85.32    4.72
  -4   8  -4   90.54    4.94
  -8   4  -4   96.78    5.81
  -4   4   8   96.88    5.90
   4   4   8   93.75    6.14
  -8  -4   4  107.98    5.99
   4  -4  -8   99.66    6.04
  -4   4   8   87.09    5.89
  -4   8   4   91.56    6.01
   4  -8   4   90.21    5.74
   4  -4   8   93.99    5.90
   4  -8  -4   96.50    6.10
  -8   4   4   88.14    5.51
   4   8   4   89.51    6.49
  -8   5  -4  461.84   20.05
   5   4   8  464.07   20.09
   5  -4   8  462.06   20.00
   4   8   5  416.48   19.57
  -5  -4   8  413.29   18.41
  -8  -5   4  457.86   19.63
  -4   8   5  485.83   20.33
   4  -8  -5  487.15   20.19
   5   4   8  458.82   20.66
  -4  -8  -5  464.05   20.45
  -4   8  -5  438.78   18.52
   4   8  -5  451.70   18.95
   4  -8   5  471.46   19.73
  -5   4  -8  478.07   19.99
  -4   8   5  449.66   20.07
  -5   4   8  471.99   20.18
  -4  -8   5  367.60   17.98
  -5   4   8  476.18   20.10
   4   8   5  434.81   20.50
  -5   4   8  459.44   19.74
   5  -4  -8  477.53   19.91
   8   5   4  443.46   19.03
  -8   5   4  451.17   19.69
   8   6   4   33.11    3.14
  -8   6   4   38.40    4.01
   4  -8   6   44.24    3.76
  -6   4  -8   46.21    4.19
  -8  -6   4   43.08    3.73
  -8   6   4   38.75    3.00
  -4   8   6   41.11    4.28
  -8   6   4   39.63    3.94
   4   8   6   42.23    3.93
   4   8   6   38.45    4.49
   6   4   8   44.74    4.15
  -6   4   8   39.32    3.69
   6   4   8   41.87    4.58
  -4   8   6   42.51    4.19
  -6   4   8   36.76    3.99
  -8   6  -4   46.91    4.15
   6  -4   8   36.53    3.92
  -6   4   8   35.01    3.81
  -6   4  -8   45.06    4.14
  -8   6  -4   43.05    3.64
   4   8  -6   41.38    3.19
  -4  -8  -6   51.09    4.69
  -6  -4   8   42.01    2.94
  -7   4   8    5.94    2.16
   8  -7   4    7.89    2.51
  -7   4  -8    7.08    2.12
  -8   7   4    4.48    2.30
  -4   8  -7    8.71    2.74
  -8   7  -4    9.93    2.63
   7   4   8    8.94    2.67
   4   8   7    8.27    2.58
  -7   4   8    7.85    2.51
  -8   7  -4   10.41    2.22
   7  -4   8    7.11    2.56
   4   8   7   10.03    3.11
  -4   8   7    9.70    2.82
  -7   4  -8   10.47    2.66
  -8   7   4    5.75    2.51
   4   8  -7    8.53    1.83
   4  -8   7    7.73    2.19
  -8   7   4    6.55    1.62
  -7   4   8    7.76    2.34
  -7   4  -8    6.69    2.49
  -8   0   5    1.63    2.44
  -8   0   5    4.34    1.52
   0   5  -8    2.42    2.59
  -5   8   0    2.74    2.49
   5  -8   0    5.32    2.41
  -8   0   5    3.20    1.53
  -5   8   0    3.99    2.30
   0  -5   8    6.65    2.30
  -8   0  -5    3.47    2.74
  -8   0  -5    2.33    2.10
   0  -5   8    5.56    1.91
   0  -5  -8    4.20    2.65
   1  -5  -8  876.92   35.78
   5  -8   1  866.74   35.63
   8  -1   5  869.01   35.84
  -8   1  -5  854.01   35.26
  -8   1   5  813.50   34.66
   1   5   8  838.40   35.95
  -5   8   1  829.52   35.33
  -1   5   8  825.97   35.96
  -1  -5   8  848.17   35.40
   1  -5   8  898.32   35.10
  -8   1   5  873.82   35.63
  -8  -1   5  865.70   35.46
   1   5  -8  862.24   35.48
  -5   8  -1  890.71   35.78
  -8  -1  -5  856.48   36.14
  -1  -5   8  867.73   34.58
  -8   1  -5  845.93   35.87
   5   8  -1  847.27   34.53
   1  -5   8  872.23   35.47
  -5   8   1  817.35   35.62
  -1   5  -8  892.86   35.72
  -5   8  -1  835.11   35.13
  -8  -1  -5  878.72   35.21
  -8  -1   5  702.39   33.93
   5   8   1  852.62   35.95
  -1  -5  -8  905.97   35.98
  -8   2   5    5.90    2.60
  -8  -2  -5    0.19    2.87
   2   5  -8    8.08    2.58
  -2   5  -8    2.82    2.61
  -8   2   5    2.62    1.90
  -8   2  -5    5.95    2.24
   5  -8   2    4.34    2.42
  -8  -2   5    3.42    2.35
  -2  -5   8    4.42    1.36
  -2  -5   8    6.53    2.39
  -5   8  -2    4.01    2.63
  -8  -2  -5    4.84    2.11
  -8   2  -5    4.63    2.95
   8  -2   5    1.47    2.47
   2  -5   8    4.38    2.22
   5   8  -2    2.34    1.30
   2  -5  -8    3.99    2.63
  -5   8  -2    5.29    2.10
   5   8   2    2.90    2.87
   2   5   8    1.74    2.86
  -5   8   2    4.75    2.47
  -2  -5  -8    2.87    2.95
  -2  -5  -8    1.57    1.05
  -2   5   8    3.76    2.82
  -3   5  -8  189.12    9.07
  -3   5   8  164.52    9.02
   3   5  -8  175.54    8.27
   8  -3   5  187.82    9.18
  -3  -5  -8  182.68    9.29
   5   8  -3  123.58    6.77
  -5   8   3  150.36    8.68
  -8   3  -5  179.95    9.00
  -5   8   3  172.42    8.69
   3   5   8  183.45    9.20
  -8   3  -5  181.96    9.03
   3  -5   8  201.01    8.78
   5   8   3  156.46    8.06
  -8   3  -5  182.40    8.65
  -5   8  -3  180.58    8.88
   3  -5  -8  174.73    8.90
   3   5   8  169.73    9.39
   5   8   3  175.72    9.39
  -3  -5   8  139.11    6.79
  -5   8  -3  180.09    8.08
  -8   3   5  168.55    8.80
  -8   3   5  188.74    8.34
   5  -8   3  171.59    8.70
   5  -8   4   10.36    2.39
  -4   5   8    8.95    2.64
  -4   5   8    8.88    2.77
   4  -5   8   13.38    2.70
   8   4   5    6.89    2.20
   4   5   8    6.09    3.00
   4   5  -8    6.96    1.99
  -5   8   4    6.61    2.64
   5   8   4    4.58    2.14
  -8   4   5   10.58    2.86
  -5   8   4   13.22    2.90
  -8   4   5    8.82    2.42
   4  -5  -8    9.20    2.75
  -8   4  -5    5.83    2.43
  -5   8  -4    8.10    1.86
   5   8   4   10.26    3.07
   4   5   8    9.99    2.89
  -4   5  -8    6.94    2.45
   5   8  -4    8.37    1.63
   5   8  -5   14.17    1.75
   5  -5   8   13.03    2.80
  -5   8   5   14.38    2.96
   8   5   5   11.17    2.34
  -8   5   5   15.00    2.91
  -5   8   5   15.63    3.05
  -8  -5   5   17.26    2.61
   5  -8   5   14.51    2.68
  -5  -5   8    9.41    1.26
   5   5   8   11.41    2.88
   5  -5  -8   13.60    2.88
   5   5   8   14.67    3.44
   5   8   5   14.68    2.66
   5  -8  -5   15.13    3.01
   5   8   5   17.48    3.47
  -8   5   5   12.00    2.64
  -5   8  -5   15.68    2.04
  -5   5   8   14.61    2.98
  -8   5  -5   13.63    2.86
  -5   5   8    9.92    2.76
  -8   6   5    6.02    2.29
   5  -8   6    6.24    2.26
  -6   5   8   10.93    2.66
  -6   5  -8   10.33    2.65
   6  -5   8   10.26    2.72
  -8  -6   5    8.36    2.22
  -8   6  -5   10.24    2.25
  -6   5   8    7.32    2.61
   8   6   5    9.34    2.12
  -8   6  -5   15.15    2.83
  -8   6  -5    6.52    2.49
  -8   6   5    8.74    1.59
  -5   8   6    9.84    2.73
   6   5   8   10.73    3.23
  -6   5  -8   15.03    2.92
   5   8   6   10.01    2.47
  -5   8   6    7.88    2.78
   6   5   8    5.99    2.55
   8  -6   5    8.35    2.66
   5   8   6   12.44    3.35
  -5   8   7   15.68    3.03
   5  -8   7   13.78    2.67
   7   5   8   14.64    2.74
  -5   8  -7   11.44    0.70
  -7   5  -8   10.72    0.71
  -8   7  -5   11.44    2.80
   5   8  -7    9.51    0.56
   8   7   5    9.78    0.64
   5   8   7   11.43    2.62
   7   5  -8    9.57    0.56
   7  -5   8   13.71    2.93
  -8   7   5   11.24    2.66
   5  -8   7   10.29    0.57
  -7  -5  -8   10.19    0.62
  -8   7  -5   15.03    2.32
   8  -7  -5    9.97    0.57
   8  -7   5   11.36    0.58
  -7   5   8   13.90    2.95
   8   7  -5    6.66    0.56
  -7   5   8   10.05    2.50
  -7   5  -8   10.99    0.72
  -5   8  -7   11.79    0.71
  -8   0   6   22.12    2.97
  -8   0  -6   19.36    3.22
  -8   0  -6   19.93    2.87
   0   6   8   11.29    3.05
   0  -6  -8   16.42    3.22
   0   6  -8   20.59    2.96
   0  -6   8   21.12    2.96
  -6   8   0   13.99    2.61
   0  -6   8   20.16    2.19
  -8   0   6   18.97    2.13
  -8   0   6   18.79    1.88
  -8  -1   6  171.53    8.72
  -1   6  -8  169.35    9.03
   1   6  -8  183.42    8.93
  -8   1   6  169.27    8.86
  -1  -6   8  170.62    7.82
   1  -6   8  176.28    8.28
  -6   8  -1  120.95    8.52
  -6   8   1  178.86    8.88
   8  -1   6  179.69    9.33
  -1  -6  -8  169.64    9.33
   6   8   1  160.80    7.84
   1  -6  -8  175.71    9.32
  -8   1   6  168.75    7.99
  -1  -6   8  174.91    8.89
   6   8  -1  153.22    7.64
  -8   1  -6  171.40    8.76
  -8  -1   6  152.58    7.42
  -8   1   6  168.64    8.18
  -8  -1  -6  171.85    9.51
  -6   8  -1  164.32    8.58
  -8   1  -6  175.03    9.37
  -8  -1  -6  182.42    8.75
   1  -6   8  177.18    8.92
   6  -8   1  169.10    8.95
   1   6   8  176.43    9.45
  -6   8   2   46.54    3.98
   8  -2   6   42.51    4.18
  -8  -2   6   47.63    3.59
  -8   2   6   46.77    4.13
   6   8   2   39.30    3.13
  -6   8  -2   45.78    3.57
  -2   6  -8   51.53    4.38
   2   6  -8   39.28    3.65
   2  -6  -8   45.83    4.31
   2  -6   8   51.17    3.64
  -8   2  -6   42.55    3.76
   2   6   8   42.74    4.32
  -6   8  -2   40.86    3.91
   6  -8   2   50.06    4.03
  -2  -6  -8   29.39    2.07
  -2  -6   8   45.57    3.93
  -6   8   2   40.83    4.00
  -8   2   6   39.60    3.13
   6   8  -2   33.14    2.24
  -8   2  -6   46.01    4.13
  -2  -6  -8   43.54    4.41
  -2  -6   8   40.50    2.51
  -8   3   6  542.21   21.84
   6  -8   3  565.99   22.60
   3  -6  -8  577.80   22.81
  -8   3  -6  557.22   22.63
   3  -6   8  581.89   22.28
   6   8   3  526.77   21.67
   6   8  -3  460.06   20.63
  -6   8   3  555.80   22.76
  -8  -3   6  593.23   22.07
  -6   8   3  567.24   22.61
  -8   3   6  571.22   22.68
  -3  -6  -8  561.72   23.11
  -6   8  -3  563.91   21.84
  -8   3  -6  577.97   22.86
   6   8   3  543.69   23.33
  -3   6  -8  573.83   22.81
   3   6  -8  583.25   22.05
  -8   3  -6  551.46   22.38
   3   6   8  566.80   23.36
   3   6   8  568.01   22.94
  -8   4   6  141.39    8.00
  -4   6   8  140.46    8.11
   6  -8   4  134.66    7.73
   4  -6   8  142.04    7.75
  -4   6  -8  125.65    7.87
   4   6  -8  137.60    7.14
  -8   4  -6  138.44    7.83
   6   8   4  126.71    7.24
  -8   4  -6  131.53    7.96
  -8   4  -6  134.10    7.82
  -8   4   6  129.69    7.37
  -4  -6  -8  131.97    8.27
  -6   8   4  131.94    7.95
   4  -6  -8  133.63    8.00
   6   8   4  129.79    8.49
   8   4   6  145.14    7.64
  -8  -4   6  139.74    7.21
   4   6   8  136.26    8.58
  -6   8   4  145.28    8.08
   4   6   8  133.93    8.02
  -6   8  -4  134.81    7.04
  -8  -5   6  255.06   12.37
   8  -5   6  272.78   13.22
  -6   8   5  271.62   13.22
   8   5   6  241.79   12.37
   5   6   8  256.04   13.70
   6   8   5  247.63   13.73
  -8   5   6  261.64   12.67
  -5   6   8  275.89   13.26
   6  -8   5  261.38   12.93
  -6   8  -5  265.27   11.95
  -8   5  -6  274.75   13.09
  -8   5   6  250.52   13.04
   5   6   8  249.76   12.94
   6   8   5  253.31   12.50
  -6   8   5  245.13   13.02
   5  -6   8  271.63   12.95
  -5   6   8  258.22   13.01
   5  -6  -8  262.45   13.07
  -8   5  -6  267.27   12.87
  -8  -5   6  257.51   12.13
   6   8  -6   21.69    1.04
   8  -6   6   23.47    1.04
  -6   6  -8   27.04    1.14
   8   6  -6   22.17    1.04
   6   6   8   26.51    3.33
  -8   6   6   25.87    3.23
   6  -8   6   30.08    3.31
   8  -6  -6   24.33    1.05
   6   6  -8   22.92    1.03
  -6   6   8   33.07    3.48
   8   6   6   25.78    2.91
  -8   6  -6   26.14    1.15
  -6  -6  -8   22.74    1.08
   6   8   6   22.58    3.08
   6  -8   6   23.85    1.05
   6  -6  -8   24.78    1.06
  -6   6   8   29.30    3.58
   8  -6  -6   23.33    1.03
  -8   6  -6   36.22    3.74
   6  -6   8   24.39    3.30
  -6   8   6   27.16    3.64
  -6   8  -6   25.92    1.14
   6  -6  -8   22.98    1.05
  -8   6  -6   25.41    3.07
  -8   6  -6   18.11    1.10
  -6  -8  -6   22.24    1.08
  -8   6  -6   31.85    2.90
   7  -6  -8   16.66    0.78
   7   6  -8   15.83    0.77
  -6   8  -7   14.66    0.90
  -6  -8  -7   15.37    0.83
  -8   7   6   16.77    2.98
   7   6   8   15.69    2.81
   8  -7  -6   17.69    0.79
   8   7  -6   13.75    0.78
   6  -8   7   15.97    0.79
  -6   8  -7   18.54    0.90
  -7   6  -8   18.98    0.92
  -8  -7  -6   15.13    0.81
   7  -6  -8   17.12    0.81
   8  -7   6   13.62    0.78
   6  -8  -7   16.73    0.78
   8  -7  -6   15.88    0.76
  -7  -6  -8   15.92    0.83
   6  -8  -7   16.70    0.79
  -7   6   8   20.50    3.01
   6   8   7   22.83    3.06
  -8   0  -7    2.29    2.15
  -7   8   0   -0.39    1.89
  -8   0   7    1.81    1.56
   0  -7  -8    2.48    2.63
  -7   8   0   -0.45    2.22
  -8   0  -7    1.19    2.44
   0   7  -8   -0.66    2.14
  -8   0   7    0.20    1.21
  -8   0   7    2.38    2.08
   0  -7   8    2.00    2.30
   0   7   8    2.42    2.78
   0  -7   8    0.77    1.46
  -1  -7  -8  169.76    9.72
  -7   8  -1  181.29    9.15
   1  -7   8  182.06    9.46
   7   8   1  160.82    7.96
   1   7  -8  172.55    9.20
  -8   1   7  185.81    8.68
  -8   1   7  161.09    8.23
  -1   7  -8  179.40    9.42
  -7   8   1  185.39    9.40
  -8  -1   7  186.81    9.12
  -7   8  -1  182.02    9.11
  -8   1   7  179.35    9.30
  -8  -1  -7  176.49    9.19
  -7   8   1  176.92    9.62
   1   7   8  174.12    9.86
  -1  -7   8  182.41    9.45
   1  -7  -8  168.27    9.58
  -8   1  -7  189.41    9.90
  -8  -1   7  166.35    7.98
   7   8  -1  160.05    7.88
  -7   8   1  171.41    8.71
   1  -7   8  180.11    8.61
  -8   1  -7  183.75    9.31
  -1  -7   8  181.63    8.13
  -7   8   2   11.87    2.68
   2   7  -8    8.69    2.19
  -2  -7  -8    6.05    2.83
  -7   8   2    8.10    2.62
  -8   2   7    9.95    2.29
  -7   8  -2    7.04    2.49
  -2  -7   8    8.21    1.32
   2  -7  -8    9.42    2.75
  -7   8  -2    9.98    2.35
   7  -8   2    7.21    2.43
   7   8   2    9.89    1.82
  -8  -2   7   10.86    1.97
  -8   2   7    8.76    1.95
  -8   2  -7    9.30    2.71
  -8   2  -7    9.81    2.73
   2   7   8    7.15    2.80
   2  -7   8    9.26    2.08
  -8   2  -7    8.63    2.35
  -2  -7   8   11.63    2.69
  -7   8  -2   10.43    2.45
  -2   7  -8   13.66    2.92
  -8   2   7    7.51    2.47
  -3   7  -8    1.34    2.35
  -8   3  -7    3.94    2.45
  -7   8  -3    1.33    2.03
  -7   8  -3    1.44    1.86
   3  -7  -8   -1.34    2.43
   3   7   8   -0.39    2.35
  -8  -3   7    1.15    1.48
  -3   7   8    4.38    2.58
  -7   8   3    0.38    2.13
   3  -7   8    3.05    1.94
  -8   3   7    2.29    1.71
  -8   3  -7    1.27    2.15
   7   8   3    2.73    1.73
   3   7  -8    1.64    1.78
  -3  -7   8    0.53    2.14
  -3  -7  -8    2.11    2.64
  -8   3   7    1.96    2.36
  -8   3  -7    1.72    2.18
   3   7   8    3.28    2.78
  -7   8   3    0.18    2.21
   8  -4   7   22.91    3.44
  -8  -4   7   28.81    2.81
  -4   7   8   28.05    3.62
  -7   8  -4   24.10    2.71
  -8   4   7   23.99    2.84
  -8   4  -7   31.68    3.63
   7   8   4   23.42    2.65
  -4  -7  -8   25.40    3.69
   4   7   8   23.86    3.51
  -8   4  -7   26.75    3.17
   4   7  -8   25.91    2.71
  -8   4   7   26.61    3.55
  -7   8   4   27.07    3.52
  -8   4  -7   22.49    3.16
   7  -8   4   27.27    3.36
  -7   8  -4   28.82    3.38
   4  -7  -8   29.37    3.67
   4   7   8   25.48    3.95
  -4   7  -8   26.77    3.55
   8   4   7   23.20    3.21
   4  -7   8   26.37    3.06
  -7   8   4   22.68    3.44
   5  -7  -8   14.07    0.73
  -8   5  -7   15.97    0.85
  -7   8   5   15.67    3.02
  -8   5  -7   19.60    3.05
  -5   7  -8   15.03    0.85
  -8  -5  -7   14.32    0.76
   8  -5  -7   15.20    0.71
   8   5   7   20.64    2.85
  -5   7  -8   17.12    0.83
   7  -8   5   20.59    3.02
  -8   5   7   18.47    2.72
  -8   5  -7   16.91    2.59
  -8   5  -7   16.36    0.83
   8   5  -7   14.05    0.72
   7   8   5   14.70    2.48
  -7  -8  -5   14.20    0.76
   5  -7   8   21.18    2.93
  -7   8  -5   15.72    0.85
   5  -7   8   14.72    0.72
   5   7   8   15.53    2.93
   7  -8   5   10.27    0.70
  -5   7   8   17.70    3.16
   5  -7  -8   14.81    0.75
  -8   6  -7   13.22    0.77
  -8   6   7   13.48    2.65
   7  -8  -6   11.31    0.63
   8  -6  -7   11.26    0.61
   7   8   6   14.12    2.53
   7  -8  -6   11.74    0.60
  -6   7  -8   14.24    0.76
  -8   6  -7   12.03    0.78
   8   6  -7   11.94    0.63
   6  -7   8   11.44    0.63
   8  -6   7    9.37    0.61
  -7  -8  -6   11.63    0.68
   6  -7  -8   10.83    0.64
   6   7  -8   10.11    0.60
   6   7   8   13.11    2.71
   8  -6  -7   12.33    0.64
   8   6   7   11.29    2.44
  -6  -7  -8   11.92    0.69
  -8  -6  -7   11.13    0.66
   6  -7  -8   11.33    0.62
  -6   7  -8   12.19    0.78
   8  -7  -7    2.79    0.40
   7   7   8    0.40    1.94
  -7   8  -7    0.88    0.54
  -7  -8  -7    1.99    0.48
  -7   8  -7    4.76    0.60
  -8  -7  -7    3.45    0.48
   7  -7  -8    2.47    0.41
  -7   7  -8    2.72    0.61
  -8   7  -7    3.91    0.59
   8  -7   7    2.68    0.39
   7  -8  -7    2.27    0.39
   7   7  -8    2.20    0.39
   7  -7  -8    1.72    0.46
  -7  -7  -8    2.21    0.50
   8  -7  -7    2.35    0.43
   8   7  -7    2.93    0.41
  -7   7  -8    2.15    0.27
   7  -8  -7    2.79    0.42
   7  -7  -8    2.12    0.43
   0  -8  -8    5.65    2.40
  -8   8   0    6.25    2.13
   8  -8   0    8.09    2.51
  -8   0  -8   11.44    2.52
   0   8  -8   10.54    2.64
   0  -8   8    7.46    1.71
  -8   8   0   11.05    2.73
  -8   8   0    6.04    2.30
  -8   0   8   11.27    1.96
  -8   0   8    9.66    2.35
   0   8   8   10.49    2.89
   0  -8   8    6.93    2.41
  -8   1  -8    6.05    2.27
  -8   8   1    7.09    2.05
  -8  -1  -8    7.46    2.45
  -8   1   8    9.47    2.50
   1  -8  -8    3.52    2.27
   8  -8   1    7.67    2.54
  -1  -8   8   11.69    2.72
  -8   8   1    9.82    2.45
   1  -8   8   10.41    1.98
  -1   8  -8   12.26    2.75
  -8   1  -8    8.66    2.69
  -8   8  -1    8.72    2.34
  -8   1   8    7.68    2.08
   1   8   8    7.70    2.77
   1  -8   8    9.48    2.58
  -8   8   1    8.13    2.58
  -8   8  -1    9.41    2.33
  -1  -8  -8    3.20    2.50
   1   8  -8    8.14    2.37
  -8  -1   8    8.34    1.97
  -8   8  -2    2.33    1.88
  -8   2   8    2.18    1.49
   2   8   8    3.84    2.49
   2  -8   8    3.84    1.77
  -2  -8   8    1.54    2.35
   2  -8  -8    1.04    2.09
  -8  -2   8    2.52    1.47
  -2  -8  -8    3.93    0.46
  -8   8  -2    1.86    2.05
  -8   8   2    4.64    2.43
  -8   2   8    4.65    2.02
  -2   8  -8    4.58    2.46
   2  -8  -8    1.36    0.48
   8   8  -2    1.28    0.41
  -8   2  -8    4.07    2.58
  -8   2  -8    2.01    2.04
  -2  -8  -8    5.71    2.33
  -8   8   2    4.82    2.32
   2   8  -8    0.32    1.79
  -8   8   2    3.42    1.71
  -2   8   8    3.70    2.54
  -2  -8  -8    2.48    0.52
  -3  -8  -8   49.79    2.16
  -8   3  -8   67.23    4.80
  -8   8   3   51.47    4.70
  -8   8   3   57.85    3.75
  -3   8   8   60.71    5.02
  -8   3   8   54.61    4.01
  -8   3   8   64.03    4.40
   3   8  -8   64.17    4.24
   3  -8   8   63.71    4.32
  -8   3  -8   60.66    4.75
  -8   8  -3   57.87    2.21
   8  -3  -8   54.23    2.16
  -3   8  -8   60.46    4.94
   8  -3  -8   47.64    2.14
  -8   8  -3   60.34    4.66
  -8   8  -3   59.92    4.29
  -8   8   3   69.95    5.03
  -3   8  -8   52.94    2.21
  -8   3   8   67.81    4.92
  -8  -3  -8   52.24    2.16
   3   8  -8   48.64    2.13
  -3  -8   8   63.62    4.90
   8   8   3   49.32    2.16
   3   8   8   55.93    4.87
   8  -8   3   52.19    2.16
  -8  -3   8   66.11    4.09
  -3  -8  -8   52.60    2.18
  -8   3  -8   66.06    5.00
   3  -8  -8   51.56    2.18
  -8   4   8   10.35    2.31
   8   4   8   10.64    2.65
  -8  -4  -8    6.28    0.52
  -8   4  -8    9.10    2.29
  -8   8  -4    6.43    0.61
  -4  -8  -8    5.04    0.52
  -8   4   8    5.88    1.88
  -4  -8  -8    7.70    0.58
   4  -8  -8    6.26    0.48
   8   4  -8    5.75    0.45
   4  -8   8    6.02    0.44
   4  -8   8    4.48    2.05
   4   8   8    8.44    2.62
   4   8  -8    4.71    0.43
  -8   8  -4    6.84    2.05
  -4   8  -8    5.27    0.62
  -8   4  -8    6.78    0.60
  -8  -8  -4    5.18    0.51
   8   8   4    6.59    0.53
   8  -8  -4    6.43    0.45
   8  -8   4    4.19    0.47
  -8   4  -8    7.13    0.64
  -4   8  -8    7.11    0.60
   4  -8  -8    6.14    0.57
   4  -8  -8    6.51    0.48
   8  -4  -8    6.84    0.49
   5  -8  -8   12.70    0.74
  -8   5   8   16.68    2.67
   5  -8   8   12.77    0.65
   8  -8  -5   12.73    0.63
   5   8   8    8.97    2.61
   8   8   5   12.08    0.72
  -8   5  -8   13.48    0.81
  -8  -5  -8   11.82    0.74
   8  -8  -5   12.66    0.65
   5  -8  -8   13.14    0.77
   8  -8   5   10.76    0.67
  -8  -8  -5   11.60    0.70
  -8   8  -5   13.02    0.80
  -8  -5  -8   12.39    0.70
   8  -8  -5   11.08    0.69
  -5   8  -8   14.76    0.79
   5  -8  -8   12.31    0.68
   5  -8  -8   12.12    0.66
  -8   5  -8   14.99    0.81
   8   5   8   12.49    2.63
   8   5  -8   11.79    0.65
  -5  -8  -8   12.46    0.74
  -5   8  -8   13.01    0.81
   6  -8  -8    3.74    0.43
  -8   6  -8    4.43    0.64
   8   8  -6    3.34    0.38
   6  -8  -8    3.53    0.54
   8   6  -8    3.74    0.43
   6  -8   8    4.02    0.43
   8  -8   6    3.95    0.41
  -8  -6  -8    3.93    0.50
   6  -8  -8    4.61    0.58
   8  -6  -8    4.08    0.43
  -8  -8  -6    3.09    0.51
   6  -8  -8    3.63    0.47
  -6   8  -8    3.87    0.63
  -6   8  -8    4.25    0.61
  -8   6  -8    3.67    0.64
   8  -8  -6    3.98    0.44
   8  -8  -6    4.04    0.41
  -6   8  -8    4.05    0.31
  -7   8  -8    2.69    0.63
   8  -8  -7    2.57    0.41
   7  -8   8    3.80    0.44
  -8  -7  -8    2.65    0.51
  -8   8  -7    2.42    0.66
   7  -8  -8    2.51    0.47
   8   7  -8    3.00    0.45
   8  -7  -8    3.13    0.48
   8  -8  -7    2.64    0.45
   8   8  -7    3.34    0.46
  -8  -8  -7    3.58    0.52
   8  -7  -8    2.70    0.43
  -7  -8  -8    3.38    0.53
  -7   8  -8    2.82    0.64
  -8   7  -8    2.66    0.63
   8  -7  -8    2.88    0.49
   7  -8  -8    3.00    0.42
  -8   7  -8    2.84    0.29
   7  -8  -8    2.03    0.51
  -7   8  -8    2.78    0.28
   8  -8  -8    3.60    0.46
  -8   8  -8    3.30    0.30
  -8  -8  -8    3.76    0.56
   8  -8  -8    3.88    0.50
  -8   8  -8    2.70    0.69
   8   8  -8    3.97    0.49
   8  -8  -8    3.26    0.55
   0   0   9    3.84    2.70
   0   0  -9    4.23    1.93
   0  -9   0    1.26    1.96
   0  -9   0    1.74    2.20
   9   0   0   -0.11    1.97
   0   9   0    3.81    2.14
  -9   0   0    1.38    1.33
  -9  -1   0    0.72    0.99
   0  -9  -1    0.59    2.33
   0  -9  -1    1.60    1.93
   1   0  -9    1.60    1.73
   1   0   9    2.43    2.27
   0   9   1   -2.36    2.37
  -1   0   9    1.80    2.51
  -1   0  -9    0.99    1.83
   9  -1   0    2.29    2.09
   0  -9   1    0.91    1.88
   0   9  -1    3.71    2.09
   9   1   0    0.10    1.88
   1   0   9   -0.95    2.67
   0  -9   1    1.88    2.18
  -2   0  -9   -0.46    2.51
   0  -9  -2    1.95    1.89
   0  -9  -2    0.66    2.35
   9  -2   0    3.34    2.08
   0   9   2    0.14    2.43
   9   2   0    2.24    1.80
  -2   0   9    1.03    2.43
  -9  -2   0    0.69    2.60
  -2   0  -9    1.20    1.97
  -2   0   9    1.44    1.24
   2   0   9    4.59    2.37
   0   9  -2    2.03    1.90
   0  -9   2    0.38    1.56
   2   0  -9   -0.18    1.66
   0  -9   2    2.03    2.35
   0  -9   3   -0.87    2.36
   3   0   9    1.14    2.48
   0  -9  -3    1.92    1.64
   9   3   0    0.93    1.77
   0   9  -3    1.76    1.63
  -3   0   9    1.01    2.32
   3   0  -9    1.66    1.75
   0   9  -3   -0.34    1.84
   0  -9  -3   -0.15    2.50
   9  -3   0    0.27    2.10
  -3   0   9    0.89    1.10
   0  -9   3    1.13    1.39
   0   9   3    2.44    2.27
  -9  -3   0    5.07    2.80
  -3   0  -9   -0.73    1.83
   0   9  -4    1.60    0.98
   9   4   0    1.18    1.69
  -4   0  -9   -0.17    2.51
  -4   0   9    1.14    2.10
   4   0   9    3.24    2.56
   0  -9  -4    0.15    1.37
  -9  -4   0    1.79    2.48
   0   9  -4   -1.11    1.73
   0  -9  -4    0.81    2.48
  -4   0   9    1.17    1.03
  -4   0  -9   -1.77    1.83
   9  -4   0   -1.02    2.19
  -9   4   0   -0.47    2.29
   0  -9   4    0.94    2.13
   0   9   4   -0.50    2.34
  -4   0   9   -0.57    1.60
  -5   0   9    0.87    1.64
   9   5   0   -1.36    1.48
  -9   5   0   -1.13    2.26
   0   9   5    0.54    2.26
   0  -9  -5    3.55    2.37
   9  -5   0    0.64    2.03
  -5   0   9    1.68    1.53
  -9  -5   0   -1.32    2.49
  -5   0   9    0.09    1.16
   0  -9   5    0.17    2.16
  -5   0  -9    0.51    2.25
   0  -9  -5    0.55    1.09
  -5   0  -9    1.07    1.94
   0  -9   6    0.62    1.49
  -9   6   0    0.18    2.14
  -9   6   0    1.69    2.23
   0   9  -6    0.68    2.23
  -6   0   9    2.50    1.21
   9  -6   0    2.09    2.05
  -6   0  -9    1.83    2.12
  -6   0  -9   -0.18    2.13
   0  -9  -6    1.16    2.52
  -9  -6   0    1.79    2.50
  -6   0   9   -0.41    1.34
  -9   6   0    2.41    1.90
  -6   0   9    3.00    1.74
  -7   0   9    0.66    1.56
  -7   0   9    1.67    1.84
  -7   0  -9    3.54    2.22
   9  -7   0    1.91    2.19
   0   9  -7    3.65    2.21
  -9   7   0    2.18    1.90
  -9   7   0   -0.36    2.13
   0  -9   7    2.93    2.40
   0  -9  -7   -2.32    2.68
   0  -9   7    0.96    1.43
  -7   0  -9   -0.34    2.11
  -9   7   0    1.75    2.24
  -8   0  -9   -1.55    2.48
  -9   8   0    1.13    2.23
   9   8   0    1.44    0.45
  -8   0   9   -0.17    1.89
  -9   8   0    1.79    1.82
  -8   0  -9    1.30    0.41
   9  -8   0    1.09    0.45
   0   9  -8    0.71    0.30
  -8   0  -9    1.95    2.27
   0  -9  -8    0.91    0.46
   0   9  -8    1.37    2.19
   8   0  -9    1.04    0.36
   9  -8   0    1.04    0.42
   0   1  -9    1.89    2.44
   0   1   9    5.39    2.85
  -1  -9   0    3.56    2.12
  -9   0  -1    5.70    1.53
   1   9   0    3.14    2.20
   9   0  -1    2.55    1.92
   0  -1  -9    3.24    2.04
   0   1  -9    3.54    1.72
   9   0   1    3.92    2.20
  -9   0   1    1.68    1.21
   1  -9   0    2.75    2.02
   0  -1   9    3.81    2.65
  -1   9   0    6.36    2.47
   1  -9   0    0.80    2.09
   0  -1   9   -0.59    1.94
  -1   1  -9  292.20   12.62
  -1  -9   1  301.12   12.81
   1   1   9  296.13   13.79
  -9  -1  -1  314.12   12.21
  -1   1  -9  291.02   13.56
  -1  -1   9  294.39   12.51
  -1  -1  -9  321.60   13.18
   9   1   1  312.99   13.18
  -1  -1   9  313.09   13.62
   9  -1  -1  297.69   12.94
  -1   9  -1  290.03   13.17
   1   9  -1  293.18   12.95
  -1   1   9  312.69   13.75
   1  -9  -1  293.82   12.92
   1  -9   1  306.63   13.30
   1  -1   9  316.17   13.83
   1  -1  -9  296.93   12.94
   1  -9   1  286.33   12.71
  -1   9   1  300.45   13.43
   1   1  -9  289.13   12.41
  -9  -1   1  214.83   11.56
   9  -1   1  303.19   13.24
   1   9   1  297.26   13.19
  -9   1  -1  288.48   12.52
   1  -9  -1  306.66   13.21
   1   1   9  284.62   13.33
   9   1  -1  305.99   12.72
   1  -1   9  272.25   12.77
  -1  -9  -1  301.40   13.23
  -2   1  -9  152.87    8.24
   2   1   9  140.59    8.03
  -9  -2  -1  153.93    8.50
   1   9  -2  147.49    7.41
  -2  -1   9  139.40    7.01
   2  -1   9  159.60    8.44
  -2   1  -9  146.15    7.30
  -1  -9   2  151.98    7.10
  -1   9   2  149.54    8.04
  -2  -1  -9  148.10    7.78
   2  -1  -9  141.23    7.49
  -2  -1   9  157.73    8.10
   1   9  -2  148.16    7.35
   1  -9   2  153.06    7.94
   2  -1   9  131.08    7.49
   1  -9  -2  145.89    7.80
   9  -2  -1  156.10    7.73
   9  -2   1  143.93    7.75
   1  -9  -2  148.50    7.31
  -1   9  -2  145.30    7.70
   2   1  -9  133.64    6.90
   9   2  -1  148.06    7.14
  -2   1   9  159.63    8.33
   1   9   2  147.56    7.87
  -1  -9  -2  144.50    7.95
   9   2   1  152.87    7.56
   1  -9   2  134.27    7.01
   1   9  -3  432.26   18.37
   9   3   1  422.84   18.43
  -1  -9   3  405.33   17.74
  -9  -3  -1  426.36   19.43
  -3   1   9  455.46   19.24
  -1   9   3  432.00   19.18
   1  -9  -3  423.53   18.08
   3   1   9  411.51   19.07
   9  -3  -1  443.41   18.83
   9   3  -1  417.80   17.98
  -3  -1   9  436.78   18.91
   9  -3   1  434.74   18.90
   3   1   9  419.17   19.35
   1  -9  -3  440.34   19.09
  -9  -3   1  465.27   19.48
  -3  -1   9  401.93   18.00
  -3  -1  -9  430.45   18.26
   1   9   3  428.75   19.07
   1   9  -3  395.17   17.92
  -3   1   9  384.07   17.46
   3  -1  -9  422.71   18.44
  -3  -1  -9  432.83   18.91
  -1   9  -3  439.32   18.70
  -9   3   1  429.91   19.16
  -1  -9  -3  439.28   19.16
   1  -9   3  434.99   19.05
   1  -9   4   76.70    4.73
   4   1   9   84.27    5.80
   1  -9  -4   81.00    5.50
   1  -9   4   85.49    5.52
  -4   1  -9   90.40    5.10
   9  -4   1   81.84    5.30
   9  -4  -1   76.97    5.12
  -9  -4   1   77.09    5.42
   1  -9  -4   72.96    4.12
  -4   1  -9   69.48    5.37
  -4  -1  -9   81.48    4.75
   1   9  -4   73.35    4.46
  -1   9   4   85.85    5.59
  -1  -9   4   75.27    5.44
  -1  -9  -4   77.00    5.52
  -1   9  -4   79.53    4.86
  -4  -1   9   70.75    4.28
  -4   1   9   66.68    3.75
  -9   4   1   81.23    5.51
  -9  -4  -1   75.48    5.66
   9   4  -1   74.85    4.14
   4   1   9   74.01    5.52
  -4  -1   9   76.90    4.90
  -4   1   9   90.45    5.47
  -4   1   9   74.36    4.97
  -1  -9   5   60.05    4.80
   9  -5  -1   77.18    4.93
   9  -5   1   65.92    4.86
  -9  -5   1   64.75    5.07
  -5  -1   9   66.73    4.29
  -5  -1   9   60.89    3.53
  -5   1   9   71.54    4.79
  -5   1  -9   64.05    4.64
  -9   5  -1   64.85    4.76
  -5  -1  -9   67.35    5.01
   1  -9  -5   65.26    5.11
  -9   5   1   66.43    4.84
  -5   1  -9   62.65    4.98
  -5  -1  -9   58.27    4.35
  -5  -1   9   61.79    4.08
  -9   5   1   70.45    5.08
  -5   1   9   68.40    4.21
  -9   5  -1   75.24    5.04
  -1   9   5   63.52    5.09
   5   1   9   65.49    5.24
  -9  -5  -1   62.10    5.18
  -5   1   9   64.28    4.54
   9   5  -1   64.16    3.62
   1  -9   5   61.13    4.19
   1  -9   5   65.43    4.94
  -1  -9  -5   70.22    5.32
   1  -9   6    4.27    1.70
  -9   6   1    5.06    2.35
  -6   1   9    6.13    1.67
  -9   6  -1    6.78    2.36
  -6  -1  -9    4.69    2.39
   1   9  -6    6.73    2.19
   9  -6   1    3.37    2.24
  -6  -1   9    6.57    1.62
  -6   1  -9    8.86    2.50
   1  -9  -6    6.52    2.59
  -6  -1   9    2.23    1.45
  -9   6   1    2.96    2.31
  -9   6  -1    7.71    2.31
  -6  -1  -9    4.42    2.06
  -9   6   1    8.92    2.25
   9  -6  -1    3.79    2.08
  -1  -9  -6    6.71    2.73
  -6   1   9    6.64    1.80
  -6   1   9    5.06    2.12
  -1   9   6    4.39    2.46
  -6   1  -9    5.10    2.25
  -9  -6   1    4.20    2.54
  -6  -1   9    4.55    0.98
  -7  -1   9   28.20    2.70
  -9   7   1   27.52    3.51
   9  -7  -1   33.44    3.48
   1   9  -7   35.89    3.55
  -7   1   9   31.00    2.99
  -7  -1  -9   34.09    3.50
  -7   1  -9   31.62    3.60
  -1  -9   7   29.70    3.60
   1  -9  -7   26.68    1.22
  -9   7  -1   33.28    3.52
  -7  -1  -9   31.28    3.55
  -9   7  -1   32.67    3.38
   1  -9   7   38.29    3.00
  -9   7   1   34.21    3.17
   9   7   1   24.74    1.22
  -1   9  -7   32.61    3.59
  -7   1   9   36.95    3.60
  -9   7   1   34.70    3.60
  -7   1  -9   40.09    3.80
   9  -7   1   28.73    3.41
  -7  -1   9   34.11    2.94
  -1  -9  -7   35.52    4.08
   1  -9  -7   29.37    3.79
   9  -8   1   79.60    3.25
   9   8  -1   76.10    3.25
  -8  -1  -9   80.40    3.25
   8  -1  -9   81.84    3.25
   1   9  -8   90.44    5.83
   8  -1  -9   80.92    3.23
  -9   8  -1   96.80    5.88
   9  -8  -1   81.18    3.25
  -9   8  -1   99.59    5.92
   9  -8  -1   81.92    3.26
   1   9  -8   73.99    3.22
  -1  -9  -8   80.65    3.26
  -1  -9  -8   77.25    3.27
  -8   1  -9   77.16    3.24
   9   8   1   76.52    3.25
   1  -9  -8   80.64    3.25
  -8   1  -9   99.71    6.18
  -8  -1  -9   98.66    5.97
  -1   9  -8   75.68    3.21
  -1   9  -8  100.61    6.29
  -1  -9  -8   75.57    3.25
   9  -8   1   83.34    3.26
  -9   8   1   91.96    5.44
  -8  -1  -9   82.94    5.70
  -8   1  -9   83.87    3.28
  -8  -1   9   92.40    5.45
  -8   1   9   98.56    5.99
   0  -2  -9 1157.75   46.65
   2  -9   0 1135.42   46.47
   0   2  -9 1168.41   46.94
   0  -2   9 1009.80   45.74
   0   2  -9 1089.58   45.58
   9   0   2 1137.56   46.68
   2   9   0 1110.66   46.34
  -9   0  -2 1122.63   45.91
   0  -2   9 1182.48   47.02
   2  -9   0 1119.07   46.34
  -2  -9   0 1154.22   46.46
   0   2   9 1150.84   47.24
   9   0  -2 1115.23   46.05
   2   9   0 1132.21   46.70
  -2   9   0 1114.56   46.70
  -1  -2  -9   11.00    2.68
   2  -9  -1   12.61    2.28
  -1   2  -9   10.27    1.78
   2  -9   1    9.64    2.53
   2   9   1   13.60    2.51
   9  -1   2   12.63    2.68
  -1   2  -9    7.28    2.89
   9  -1  -2   12.54    2.21
   2  -9   1    8.62    2.08
  -1  -2   9   20.05    3.01
  -2  -9  -1    8.97    2.73
   1  -2  -9    9.71    2.48
  -9  -1  -2   10.71    1.81
   2   9  -1   10.69    2.61
  -2   9  -1    9.29    2.51
  -1   2   9   10.84    2.97
   1   2  -9   10.61    1.61
  -9   1  -2   13.73    2.11
  -1  -2   9    7.49    1.77
   1   2  -9    8.91    2.73
   2  -9  -1   10.75    2.61
   2   9  -1   11.65    2.13
   9   1  -2    9.23    1.84
  -2  -9   1    9.29    2.20
   2   9   1   14.02    2.90
  -1  -2   9    7.02    2.08
   1  -2   9    6.70    2.00
   9   1   2   14.03    2.60
  -2   9   1    9.09    2.73
   2  -2  -9  704.38   30.59
  -2  -2   9  695.96   30.17
  -2   9  -2  729.23   30.84
  -2   2  -9  737.37   30.06
  -2   9   2  734.03   31.08
   2  -9  -2  736.12   30.84
  -2  -2  -9  708.67   30.92
   2  -9  -2  726.15   30.26
   2  -9   2  751.54   30.92
   2   2   9  698.67   31.12
   2   9  -2  679.25   30.25
  -2  -9   2  705.15   30.09
  -2  -2   9  765.18   31.03
  -9   2  -2  716.56   30.38
   2   9  -2  701.81   30.19
   9  -2  -2  717.59   30.52
   9   2   2  718.03   30.68
  -2   2  -9  722.40   31.16
   9  -2   2  744.64   30.96
   2   9   2  739.85   30.88
   9   2  -2  728.56   29.89
  -9   2   2  692.66   31.02
  -2   2   9  760.05   31.35
  -2  -9  -2  716.09   30.97
  -2   9   3   52.45    4.59
  -3  -2  -9   54.92    3.63
  -3  -2  -9   60.00    4.59
  -3  -2   9   58.70    4.36
   2   9  -3   58.48    3.67
   9   3  -2   53.55    3.18
   2  -9   3   54.10    4.07
   3   2   9   50.66    4.60
  -2  -9   3   54.64    3.32
  -9   3   2   52.12    4.11
  -3  -2   9   61.01    3.84
   9  -3   2   51.96    4.33
   9  -3  -2   48.31    4.04
   2  -9  -3   57.96    4.53
   2  -9   3   62.46    4.54
  -2   9  -3   55.70    4.26
  -3   2  -9   52.56    4.62
   3   2   9   59.35    4.94
   3  -2  -9   54.29    4.16
  -2  -9  -3   59.36    4.60
  -3   2   9   62.93    4.88
  -9  -3  -2   57.14    5.02
   9  -4  -2   65.95    4.66
  -9   4   2   71.91    5.18
  -4  -2   9   72.37    4.63
  -4   2   9   76.97    5.17
  -4   2   9   69.26    4.88
  -2  -9  -4   66.86    5.16
   4  -2  -9   70.38    4.66
   9  -4   2   72.32    5.03
  -2   9   4   61.63    5.02
   2  -9   4   72.90    5.08
  -9  -4   2   72.56    5.28
  -4  -2  -9   73.27    4.34
  -2   9  -4   74.69    4.78
   4   2   9   65.67    5.25
   2  -9  -4   71.74    5.15
   2  -9   4   73.64    4.58
   4   2   9   64.58    5.23
  -9   4   2   72.88    4.75
   2   9  -4   66.27    3.92
  -9  -4  -2   63.78    5.41
  -2  -9   4   54.42    3.23
   9   4  -2   65.14    3.41
  -4   2  -9   74.12    4.82
  -5  -2   9   16.50    1.48
  -2   9   5   18.83    3.09
  -5  -2  -9   23.28    2.63
   5   2   9   20.49    3.31
  -5  -2   9   20.82    2.26
  -5   2   9   21.79    2.97
  -5  -2   9   19.01    2.25
  -9   5   2   21.61    2.81
   2  -9   5   19.78    2.56
  -9  -5  -2   18.18    3.44
  -9   5   2   16.60    2.93
  -9   5  -2   20.15    2.95
  -9  -5   2   19.23    3.06
  -5   2   9   24.75    2.71
  -5   2   9   12.79    1.24
   9  -5   2   21.26    3.10
  -2  -9  -5   24.29    3.43
   2  -9  -5   23.86    3.28
  -5   2  -9   16.66    3.01
  -5   2  -9   22.19    2.90
  -9   5  -2   23.30    3.14
   9  -5  -2   18.71    2.76
   2  -9   5   20.18    3.12
  -5   2   9   22.72    3.14
   2  -9  -6    2.70    2.49
  -6  -2   9    5.28    1.50
   9  -6  -2    6.05    2.13
   2  -9   6    5.94    2.38
  -6  -2   9    5.34    1.69
  -9   6   2    5.97    2.55
  -6   2  -9    4.64    2.40
   2  -9   6    3.71    1.80
  -9   6  -2    3.41    2.13
   2   9  -6    3.61    1.95
  -9  -6   2    3.12    2.33
  -6   2  -9    4.18    2.15
  -6   2   9    3.24    2.34
  -6  -2  -9    3.12    1.95
  -9   6  -2    5.51    2.23
  -2  -9  -6    4.27    2.62
  -6   2   9    3.58    1.81
   6   2   9    3.76    2.59
  -9   6   2    1.72    1.75
  -6   2   9    6.56    2.00
   9  -6   2    4.75    2.20
  -9   6   2    2.80    2.21
  -2  -9   7   17.09    3.01
  -9   7   2   12.46    2.75
   9  -7   2   12.64    2.76
  -7  -2   9   14.82    2.05
  -9   7   2   15.58    2.92
  -7   2  -9   14.42    2.82
  -7   2   9   12.65    2.15
   2   9   7   12.36    2.74
   2  -9  -7   13.87    3.16
   2  -9  -7   10.77    0.63
  -7  -2  -9   12.50    0.75
   7  -2   9   13.69    3.00
  -7   2  -9   15.42    2.76
  -7   2   9   14.11    2.80
   2  -9   7   10.99    2.10
  -7  -2  -9   11.39    0.63
  -7   2   9   10.67    2.07
   9   7   2   10.11    0.65
  -9   7   2   14.63    2.28
  -9   7  -2   11.57    2.70
   2  -9  -7    7.85    0.66
  -9   7  -2   17.31    2.71
   2   9  -7   14.93    2.42
  -2   9  -7   16.25    3.08
  -2  -9  -7   12.56    3.16
  -9   8  -2   18.78    0.93
  -8   2  -9   17.39    0.85
  -8   2  -9   18.14    0.91
   2  -9  -8   15.85    0.92
  -8   2  -9   17.98    0.94
   9  -8  -2   18.46    0.83
   2   9  -8   22.20    2.83
  -8   2   9   21.10    3.12
   9  -8   2   17.67    0.86
   2  -9  -8   17.42    1.00
  -2   9  -8   17.80    0.91
   8  -2  -9   17.61    0.84
   2  -9  -8   17.44    0.86
  -2  -9  -8   17.14    0.92
   9  -8   2   18.74    0.88
  -9   8   2   22.14    2.60
  -9   8  -2   20.93    3.12
   9   8   2   16.50    0.88
   2  -9   8   21.38    2.59
   8  -2  -9   17.80    0.87
   2   9  -8   16.35    0.81
  -9   8  -2   19.97    2.91
  -8  -2  -9   18.59    0.87
   9  -8  -2   18.27    0.88
  -2  -9  -8   16.90    0.88
  -3  -9   0    3.45    2.23
   3   9   0    5.52    2.67
   9   0   3    5.92    2.51
  -9   0  -3    3.06    1.84
   9   0  -3    4.81    1.85
   0   3  -9    2.52    0.90
   0  -3  -9    2.37    2.66
   0   3  -9    2.55    2.71
  -3   9   0    6.36    2.43
  -9   0  -3   -1.27    3.05
  -3   9   0    0.15    2.43
   0   3   9    7.32    3.13
   3   9   0    2.37    1.95
   0  -3   9    1.88    2.13
  -1  -3   9   84.29    4.92
  -3   9   1  107.70    6.33
   1   3  -9  118.57    6.71
  -9   1   3  116.67    6.79
  -3  -9  -1  107.22    6.41
   3  -9  -1  110.58    6.28
  -3   9  -1  113.44    6.54
  -9  -1  -3  113.17    7.06
  -1   3  -9  112.84    6.73
   3   9   1  120.15    6.87
  -1  -3   9  112.95    6.09
  -9   1  -3  115.02    6.00
  -3  -9   1  110.62    6.06
  -1   3   9  110.29    6.98
   9  -1   3  120.61    6.66
   9  -1  -3  106.01    5.82
   1  -3  -9  122.71    6.61
   9   1  -3  112.61    5.49
   3   9   1  111.83    6.18
  -1  -3  -9  116.22    6.61
  -3   9  -1  104.55    5.97
   3   9  -1  103.76    6.21
  -9  -1  -3  117.52    5.80
  -1   3  -9  103.73    5.01
   3   9  -1  112.65    5.84
   9   1   3  112.15    6.55
  -3   9   1  123.02    6.74
  -2   3  -9  387.34   16.05
   2   3  -9  389.11   17.23
   2   3   9  391.81   17.77
   3   9  -2  378.59   16.35
   9  -2   3  396.61   17.47
  -2  -3   9  394.70   16.84
  -2   3   9  399.67   17.84
  -3  -9  -2  381.79   17.40
  -3  -9   2  385.26   16.55
  -3   9   2  391.75   17.53
   3   9   2  393.64   17.63
  -9   2  -3  397.85   16.86
  -2  -3   9  296.23   15.71
   2  -3  -9  391.26   17.25
   2   3   9  385.92   17.78
  -2   3  -9  402.45   17.59
  -3   9   2  358.15   17.09
   3  -9   2  391.75   17.15
   3  -9  -2  389.70   17.28
   9  -2  -3  384.60   16.82
  -2  -3  -9  398.48   17.55
  -9   2   3  404.53   17.60
   9   2  -3  388.78   16.00
  -3   9  -2  396.43   17.37
   3  -9   2  398.69   17.28
   3   9  -2  374.96   16.80
  -3   9  -2  368.17   16.54
  -3  -3   9   63.00    4.31
   3  -9   3   67.99    4.96
  -3   9  -3   70.00    4.89
  -9   3   3   67.43    5.09
   9  -3  -3   63.67    4.54
  -9   3  -3   66.97    4.57
  -3   3   9   73.52    5.43
  -3  -3  -9   68.42    3.91
  -3  -9  -3   71.01    5.31
   3   3   9   72.70    5.47
  -3   9   3   55.95    4.86
  -3   3  -9   56.53    4.90
   3   3   9   76.95    5.54
   9   3  -3   59.33    3.21
   3  -3  -9   68.61    4.81
   3  -9   3   64.94    4.57
  -3   9  -3   65.76    4.03
  -9   3   3   71.97    4.66
   3   9  -3   66.96    3.82
   3  -9  -3   63.58    4.96
   9  -3   3   65.79    4.86
   3   9   3   72.52    5.47
  -3  -3  -9   72.65    5.29
  -3  -9   3   61.43    3.83
   3   9   4  320.66   15.54
   3  -9  -4  331.91   15.06
  -9  -4  -3  340.10   15.65
   4   3   9  322.22   15.24
  -4  -3  -9  333.24   14.06
   9  -4   3  345.37   15.10
  -3  -9   4  293.42   13.24
   4  -3  -9  315.76   14.66
  -3  -9  -4  316.29   15.20
   4   3   9  313.35   15.29
  -9  -4   3  331.69   15.08
  -4   3   9  319.63   14.89
  -9   4   3  312.90   14.50
   3  -9   4  320.85   14.57
  -4   3   9  333.21   15.27
  -5   3   9   15.15    3.06
  -5  -3   9   11.74    1.89
  -9   5   3   13.02    2.90
   3  -9  -5   10.48    2.86
   5   3   9   13.45    3.26
  -5   3  -9   16.61    2.68
   5   3   9    9.29    2.84
  -5   3   9   13.43    2.79
   3   9   5   11.95    3.21
  -9   5  -3   14.96    2.97
  -9   5   3   12.34    2.64
   3  -9   5    8.65    2.22
   3   9  -5   12.26    2.29
  -5   3   9   11.76    2.53
   9  -5   3   14.08    2.78
  -3  -9  -5   12.51    3.04
  -5  -3  -9   11.63    2.16
   5  -3   9   14.23    2.89
  -9  -5   3   11.21    2.71
  -5   3  -9   11.86    2.89
  -9   6   3   64.87    4.96
  -9  -6   3   58.94    4.86
   3   9  -6   63.02    4.41
  -9   6   3   64.09    4.35
  -6   3   9   68.92    5.08
  -9   6   3   64.49    5.09
   3  -9   6   67.70    4.68
  -6   3   9   68.99    5.09
  -9   6  -3   64.17    5.11
  -6   3  -9   64.90    5.08
   6   3   9   70.17    5.29
   6  -3   9   59.72    5.02
  -6   3   9   63.56    4.58
   3  -9  -6   68.84    5.28
  -3  -9  -6   63.91    5.45
  -6  -3   9   65.21    4.07
   3   9   6   52.85    5.38
   9  -6   3   71.50    5.14
  -9   6  -3   76.81    5.06
   3   9   6   61.56    5.00
  -6   3  -9   64.19    4.99
  -9  -7   3   15.30    2.79
  -9   7  -3   19.49    2.76
   9   7  -3   13.16    0.73
  -7   3  -9   17.73    2.92
  -9   7   3   13.11    2.81
   7  -3  -9   14.40    0.75
   9  -7  -3   13.74    0.71
  -9   7  -3   21.68    2.97
   3  -9  -7   15.03    0.75
  -7   3   9   16.18    2.54
  -7  -3  -9   14.26    0.76
   3   9  -7   21.41    2.51
   3   9  -7   13.95    0.69
  -3  -9  -7   13.31    0.77
   3  -9   7   17.70    2.48
  -7   3   9   23.88    3.13
   3  -9  -7   14.91    0.81
   7   3   9   15.71    3.00
  -9   7  -3   16.29    0.83
   9  -7   3   14.81    0.73
  -3   9  -7   16.88    3.27
  -7  -3  -9   15.94    0.85
  -7   3   9   17.98    2.45
  -3  -9  -7   13.17    0.80
  -9   7   3   17.70    2.33
   3   9   7   15.15    2.95
   9   7   3   15.32    0.78
   9  -7  -3   16.68    0.75
   7  -3  -9   14.32    0.72
  -7   3  -9   14.80    0.84
  -8   3   9   -0.76    1.61
   3  -9  -8    0.23    0.45
   8  -3  -9    0.82    0.37
  -3  -9  -8   -0.04    0.50
   3  -9  -8    0.33    0.41
  -8  -3  -9   -0.26    0.55
   9  -8  -3    0.23    0.41
  -9  -8  -3   -0.44    0.40
   8   3  -9    0.33    0.33
  -9   8  -3    0.32    0.52
  -8   3  -9    0.36    0.55
  -3   9  -8    0.17    0.26
  -8  -3  -9    0.73    0.45
   3  -9  -8    0.93    0.61
  -3   9  -8    0.68    0.49
   3  -9  -8    0.65    0.52
   9  -8  -3    0.49    0.36
  -3  -9  -8    0.24    0.46
  -8   3  -9    0.55    0.52
   9  -8   3    0.37    0.40
  -9   8  -3   -0.17    1.85
   9  -8   3    0.40    0.42
   3  -9   8    0.55    0.35
   3  -9   8   -0.82    1.74
   8  -3  -9    0.41    0.43
   3  -9  -8    0.13    0.39
   9   8   3    0.41    0.45
   3   9  -8    0.34    0.33
  -9   0   4 1111.10   49.05
  -9   0  -4 1232.52   49.97
   4   9   0 1234.45   49.92
  -4   9   0 1262.17   50.76
  -4   9   0 1181.07   50.18
   4   9   0 1185.13   50.54
  -9   0  -4 1198.26   50.97
   0   4  -9 1284.39   50.71
  -4  -9   0 1236.53   50.40
  -9   0   4 1269.89   50.68
   9   0   4 1224.97   50.68
   0  -4  -9 1257.65   50.75
   0  -4   9 1234.56   49.93
   0  -4   9 1203.80   50.16
  -9   1  -4   10.35    3.29
   4   9   1   11.56    2.29
  -9  -1  -4   10.30    3.14
  -4  -9  -1   12.26    2.93
   4   9   1    9.77    2.87
  -1  -4   9   13.87    2.69
  -4   9  -1    9.67    2.83
  -9   1   4    8.62    2.90
   1  -4  -9    8.35    2.84
   1  -4   9    8.04    2.32
  -9  -1  -4   11.57    2.19
  -4   9   1   10.99    2.73
  -1   4  -9   11.24    3.03
  -1   4   9    8.02    3.09
  -1  -4   9   12.37    2.09
  -1  -4  -9   17.80    3.09
   4   9  -1   11.41    2.03
  -4  -9   1    8.28    2.46
  -4   9   1    9.40    2.77
   9  -1   4   10.54    2.86
  -4   9  -1    9.80    2.30
  -9   1  -4    9.70    2.28
   1   4  -9   12.66    2.78
   2  -4  -9  676.45   27.06
  -4  -9  -2  666.73   27.20
  -9   2  -4  641.72   26.49
   4   9   2  660.05   27.36
   2   4   9  656.89   27.48
  -2  -4   9  637.97   26.52
   4  -9   2  670.05   26.88
  -2   4  -9  678.38   27.20
  -9   2   4  674.83   27.18
  -4   9   2  393.69   26.24
  -4  -9   2  626.94   26.17
   2   4  -9  639.69   26.75
  -2   4  -9  542.61   25.03
  -4   9   2  637.93   26.84
  -4   9  -2  636.06   26.23
   2   4   9  660.36   27.43
   9  -2   4  696.46   27.32
  -9   2   4  623.58   26.21
   2  -4   9  682.40   26.77
   4   9  -2  626.88   25.72
  -9  -2  -4  371.45   26.42
  -9   2  -4  692.88   27.54
  -2  -4   9  639.42   25.68
   4  -9  -2  655.14   26.83
  -2  -4  -9  669.30   27.31
  -4   9  -2  659.93   26.99
  -2   4   9  652.00   27.43
  -3  -4   9   14.55    2.53
  -9   3   4    9.38    2.27
   9  -3   4   13.93    2.77
  -9   3   4   18.03    3.03
   4  -9   3    9.41    2.49
  -4   9  -3   11.45    2.77
   4   9   3   15.49    3.17
   4   9  -3    9.01    1.50
  -3  -4   9   11.81    1.43
   4  -9  -3   12.86    2.77
  -4   9   3   12.52    2.87
  -3   4   9   15.34    3.35
  -3   4  -9   11.99    1.54
  -4   9  -3   10.38    1.98
   3   4  -9    8.71    2.38
   3  -4  -9   13.91    2.81
   3   4   9   10.19    2.92
  -3   4  -9    7.15    2.83
   3   4   9   14.11    3.31
  -3  -4  -9   10.57    1.74
  -4   9   3    7.60    2.47
  -4  -9  -3    9.12    2.79
  -4  -9   3   11.04    2.02
  -3  -4  -9   13.02    3.10
  -9   3  -4   10.11    2.51
   3  -4   9   13.98    2.75
  -4  -9   4   27.90    2.28
  -4   4   9   28.25    3.35
  -4   4  -9   30.83    3.45
  -9   4   4   26.96    3.14
  -4  -4  -9   30.48    3.98
  -4   4   9   27.72    3.90
  -4   9  -4   29.83    2.63
   4   4   9   28.51    3.76
   4   9   4   32.78    4.03
  -9  -4   4   23.32    3.28
   4  -9  -4   31.18    3.69
   4   4   9   29.50    4.04
  -4   9   4   25.27    3.44
  -9   4   4   31.15    3.72
  -9   4  -4   29.62    3.38
   4  -9   4   28.58    3.30
  -9   4  -4   35.00    3.80
   4  -4   9   37.79    3.65
  -4  -9  -4   29.06    3.79
   9  -4   4   27.77    3.44
   4  -4  -9   30.66    3.55
  -5   4   9    3.72    2.12
   4  -9  -5    1.68    2.39
   4  -9   5    0.63    1.96
   4   9   5    5.02    2.72
  -9   5  -4   -0.34    2.20
   5   4   9    1.56    2.54
  -4   9   5    3.55    2.48
  -9   5  -4   -0.19    2.35
  -9   5   4    4.04    2.17
  -5   4   9    0.18    2.37
   5   4   9    1.62    2.56
   4   9  -5    2.60    1.56
  -4  -9  -5    0.82    2.50
  -4   9   5   -0.40    2.40
   4   9   5    2.24    2.13
  -9  -5   4    0.17    2.08
   5  -4   9    2.21    2.29
   9  -5   4    4.13    2.33
  -5   4   9    0.20    2.55
  -6   4  -9    6.27    2.57
  -9   6  -4    6.98    2.36
   4   9   6    6.38    2.46
   4  -9   6    5.41    2.08
  -6   4   9    6.03    2.08
  -9  -6   4    2.92    2.17
   6  -4   9    7.27    2.58
  -4  -9  -6    6.65    2.93
  -9   6   4    2.23    1.58
  -6   4   9    3.23    2.19
  -4  -9  -6    5.53    0.41
   9   6   4    2.77    0.49
   6  -4  -9    3.70    0.40
   9  -6   4    3.60    2.37
   6   4   9    3.00    2.32
  -6   4  -9    4.04    0.57
   9   6  -4    2.21    0.42
  -9   6   4    6.01    2.27
   9  -6  -4    4.54    0.44
   4  -9  -6    0.20    2.48
   6  -4  -9    2.30    0.36
  -6   4  -9    1.50    2.22
  -6   4   9    2.86    2.48
  -6  -4  -9    3.12    0.46
   4   9   6    2.95    2.64
   9  -6  -4    2.71    0.39
  -9   6  -4    3.24    0.54
  -4   9   6   -0.21    2.26
  -4   9  -6    5.92    0.50
  -9   6  -4    3.30    2.35
   7  -4  -9    3.85    0.39
  -4  -9  -7    2.25    0.48
   7   4  -9    2.38    0.35
   9   7  -4    3.24    0.41
  -9   7   4    6.12    2.45
   4   9   7    3.85    2.38
   4  -9   7    6.04    2.08
  -9   7  -4    2.98    0.55
  -9   7  -4    4.08    1.91
   7  -4  -9    1.72    0.43
   4   9  -7    2.67    0.36
   9   7   4    2.64    0.47
  -7   4  -9    3.05    0.57
   4  -9   7    2.55    0.38
   9  -7  -4    2.68    0.38
  -4   9  -7    2.74    0.56
  -7   4   9    4.91    2.31
  -7  -4  -9    2.69    0.46
  -9  -7   4    0.71    2.02
   4  -9  -7    2.53    0.51
   4  -9  -7    2.31    0.40
  -7   4  -9    2.21    0.54
   4  -9  -7    2.54    0.45
  -7  -4  -9    2.05    0.54
  -4   9  -7    2.66    0.52
   9  -7   4    2.92    0.40
   4  -9  -7    2.34    0.58
  -7   4   9    4.18    2.26
   7   4   9    5.21    2.27
  -7   4   9    4.45    2.00
  -4  -9  -7    4.25    0.46
  -9   8  -4   20.79    2.76
  -4  -9  -8   15.83    0.85
   4  -9   8   18.13    2.68
  -4   9  -8   16.68    0.92
   4   9  -8   15.29    0.76
  -9  -8  -4   15.31    0.79
   9  -8   4   15.65    0.79
  -8   4  -9   18.09    0.91
   4  -9   8   15.91    0.77
  -4  -9  -8   15.22    0.82
   9  -8  -4   15.92    0.74
   8   4  -9   15.20    0.76
  -8  -4  -9   15.15    0.88
  -8   4  -9   17.73    0.91
   4  -9  -8   16.54    0.81
  -4   9  -8   14.03    0.70
   4  -9  -8   16.29    0.79
   9  -8  -4   14.60    0.80
   8  -4  -9   14.19    0.76
   4  -9  -8   16.01    0.79
   8   4   9   16.85    2.91
   4  -9  -8   16.89    0.91
   9  -8  -4   16.06    0.77
   9  -8   4   15.98    0.80
   4  -9  -8   14.64    0.87
  -4   9  -8   16.71    0.88
   9   8   4   14.67    0.83
  -9   8  -4   17.14    0.91
  -8   4   9   15.77    2.60
   8  -4  -9   17.12    0.82
  -8  -4  -9   15.94    0.81
   0  -5  -9    0.69    2.68
   0   5  -9    1.45    2.32
   0  -5   9    1.86    1.75
   9   0   5    0.35    2.48
  -5   9   0    2.29    2.15
  -5   9   0    3.10    2.48
   0  -5   9    2.57    2.14
  -9   0  -5    2.25    1.97
   5   9   0    0.31    1.69
  -9   0  -5    0.39    2.62
  -9   0   5    0.16    2.29
  -9   0   5    0.12    1.24
  -1   5  -9    2.36    2.49
   1   5   9    3.95    2.82
  -1  -5   9    1.21    1.54
   1   5  -9    4.97    2.36
   1  -5  -9    2.37    2.78
  -1   5   9    0.20    2.89
  -9   1   5    1.48    1.62
   5  -9   1   -0.16    2.05
  -5   9  -1    0.86    2.43
  -5   9   1    1.01    2.25
  -9  -1   5    1.18    0.42
   1  -5   9    2.76    2.34
  -9  -1  -5    3.38    1.94
   5   9  -1    1.98    1.47
  -9   1  -5    5.50    2.82
   1  -5   9    0.84    1.75
  -9  -1   5    2.75    2.38
   5   9   1    4.11    2.64
  -1  -5  -9    2.12    2.68
  -9   1  -5    1.43    1.90
   9  -1   5    3.37    2.46
  -5   9   1   -1.39    2.24
  -5   9  -1    1.76    2.02
  -9   1   5    0.49    2.38
  -9  -1  -5    1.02    2.76
  -1  -5   9    3.84    2.25
   2  -5  -9  579.59   24.67
   9  -2   5  585.10   24.80
  -9   2  -5  560.64   24.86
  -5   9   2  568.09   24.46
   2   5   9  566.31   24.98
  -5   9  -2  527.40   23.76
  -2   5   9  540.72   24.99
   2  -5   9  585.52   24.17
   2   5   9  543.03   25.05
  -2  -5   9  581.65   24.29
  -9   2   5  581.68   24.66
   2   5  -9  546.51   24.20
  -9   2  -5  544.80   24.10
   5  -9   2  568.05   24.45
  -9  -2  -5  541.66   25.08
  -2   5  -9  573.45   24.68
  -2  -5  -9  576.00   24.88
  -9  -2   5  564.91   24.30
  -9   2   5  531.58   23.65
   5   9   2  546.22   24.91
  -5   9  -2  548.00   24.57
   5   9  -2  497.74   22.98
  -2  -5   9  548.87   23.04
  -5   9   3    5.37    2.48
  -9   3  -5    1.92    2.57
  -3   5   9    4.75    3.00
   5   9   3    4.22    2.90
  -5   9  -3    1.51    1.77
  -5   9  -3    3.17    2.52
  -3  -5  -9    5.63    2.78
  -9   3   5    7.30    2.17
   9  -3   5    3.17    2.46
  -9   3   5    4.95    2.63
   3   5  -9    1.97    1.97
  -9  -3  -5    0.66    2.93
   3  -5  -9    3.78    2.53
   3  -5   9   -0.46    2.29
  -3  -5   9    0.45    2.19
  -3   5  -9    2.03    2.51
   3   5   9    4.13    2.74
  -9   3  -5    5.52    2.23
   3   5   9    2.84    2.92
   5  -9   3    4.43    2.39
   5   9   4  439.28   21.31
  -9   4  -5  464.34   20.65
  -9   4  -5  473.77   21.14
   4   5   9  442.87   21.45
  -4   5  -9  457.94   21.02
  -9   4   5  450.05   20.37
   4   5   9  453.47   21.10
  -5   9   4  446.56   20.87
  -5   9   4  444.31   21.04
   9  -4   5  477.78   21.11
   4   5  -9  452.92   20.12
  -4   5   9  450.89   21.26
  -4  -5  -9  480.41   21.40
  -4   5   9  475.99   20.92
   4  -5   9  479.15   20.81
   5   9   4  404.70   20.13
  -5   9  -4  446.91   19.73
   4  -5  -9  477.28   20.93
  -9   4   5  463.10   21.04
   5  -9   4  479.57   20.79
  -5   5   9    1.46    2.16
  -9   5  -5    1.59    2.36
   5  -9  -5    1.94    2.42
  -5  -9  -5    2.29    0.46
  -9  -5   5    1.48    2.09
   5   9   5    5.76    2.90
  -9   5   5    0.33    1.97
  -5   9  -5    1.50    0.54
  -5   5   9   -0.43    2.45
   5   9   5    1.13    2.06
  -5   9   5   -0.21    2.37
  -5   9   5    4.49    2.45
  -5  -9  -5    1.74    2.65
   5   5   9    3.23    2.65
  -5   5   9    2.53    2.35
   5   5   9    2.20    2.84
  -9   5  -5    4.32    2.38
   5  -9   5    0.87    2.08
   5  -5  -9    1.10    2.26
  -9   5   5    0.39    2.44
   5  -5   9    5.26    2.39
   5   9  -6   85.59    3.77
   9  -6  -5   94.45    3.78
   9  -6  -5   95.13    3.79
  -6   5  -9  102.73    3.83
   5  -9  -6  104.98    3.84
  -9   6   5  113.41    6.55
   9  -6   5   91.18    3.78
   5  -9   6  124.22    6.58
   6  -5   9  112.61    6.79
   5  -9   6   92.25    3.78
   6   5   9   98.26    6.59
   5   9   6   96.45    6.17
  -6   5   9  106.22    6.77
  -9  -6   5  118.35    6.33
   9   6  -5   87.55    3.78
  -6   5   9  109.07    6.89
  -9   6  -5  125.03    6.37
  -6   5   9  126.79    6.74
   6   5  -9   87.67    3.76
  -9   6  -5  125.35    6.93
   5  -9  -7    0.44    0.51
   9  -7   5    0.60    0.39
   7   5  -9    0.49    0.36
  -7  -5  -9    0.57    0.46
  -7   5  -9    0.53    0.55
   5  -9  -7    0.46    0.56
  -7   5   9    1.31    2.03
  -5   9  -7    0.32    0.54
  -7   5   9    0.68    1.95
  -7  -5  -9    0.15    0.50
  -5  -9  -7    0.22    0.47
   9   7  -5    0.06    0.36
   5  -9  -7    0.30    0.38
   5   9   7   -1.81    2.16
  -9   7  -5    2.09    1.89
  -7   5  -9    0.34    0.56
   5  -9   7    0.44    0.37
  -9   7  -5   -0.04    0.57
   5  -9  -7    0.42    0.37
   9  -7  -5    0.50    0.39
   9   7   5    0.86    0.47
   5   9  -7    0.63    0.36
   9   7  -5    0.57    0.39
  -5   9  -7    0.91    0.56
   7   5   9    1.48    2.23
   9  -7  -5    0.32    0.34
  -9  -7  -5    0.79    0.41
  -9   8  -5   17.37    0.91
  -5   9  -8   15.29    0.91
   9  -8  -5   14.14    0.75
   9   8  -5   13.63    0.76
  -8  -5  -9   16.07    0.84
  -5   9  -8   16.16    0.88
  -8   5   9   10.17    2.58
   5  -9  -8   15.35    0.89
   9  -8  -5   14.08    0.71
   5  -9  -8   15.45    0.84
  -5  -9  -8   15.69    0.82
   5  -9   8   14.72    0.74
  -8  -5  -9   14.75    0.80
   9  -8   5   15.48    0.77
   8  -5  -9   13.88    0.77
   5  -9  -8   15.36    0.75
   8   5  -9   13.96    0.73
   9  -8  -5   13.48    0.78
   5  -9  -8   14.62    0.75
   5   9  -8   13.62    0.74
  -5   9  -8   12.59    0.66
   9   8   5   14.12    0.80
   9   8  -5   14.95    0.73
  -9  -8  -5   14.58    0.78
  -8   5  -9   14.85    0.90
  -8   5  -9   16.40    0.90
  -9   0  -6  201.27    9.81
   0   6  -9  193.47   10.15
   0  -6  -9  202.01   10.56
  -9   0   6  177.44    8.65
  -6   9   0  210.23   10.47
  -6   9   0  191.83    9.84
  -9   0  -6  192.46   10.63
   0  -6   9  196.70    9.20
   0  -6   9  198.43   10.07
   6   9   0  188.32    9.10
  -9   0   6  193.17   10.12
   1   6   9    4.40    2.82
  -1  -6  -9    1.75    2.62
   9  -1   6    2.53    2.41
   1  -6  -9    2.81    2.62
  -9  -1  -6    6.06    2.73
  -6   9  -1    1.68    2.30
   6  -9   1    3.48    2.18
  -1  -6   9    3.38    2.37
   6   9  -1    2.18    1.26
  -1   6   9   -0.64    2.88
  -1  -6   9    4.34    1.51
  -6   9  -1    2.22    1.88
  -9   1  -6    1.91    2.06
   1   6  -9    0.65    2.14
  -9   1   6    2.51    1.49
  -6   9   1    5.01    2.32
  -9  -1  -6    3.20    2.06
  -1   6  -9   -1.26    2.42
  -9   1  -6    5.67    2.79
  -9   1   6    3.30    1.73
  -9  -1   6    5.50    2.34
   1  -6   9    0.82    2.16
   1  -6   9    3.48    1.84
  -9   1   6    2.88    2.47
  -2   6  -9   89.12    6.25
  -6   9  -2   87.49    5.43
  -6   9   2   85.50    5.94
  -9  -2  -6   80.42    6.40
   6  -9   2   92.91    6.05
  -6   9  -2   96.20    6.25
  -2   6   9   91.39    6.64
   2   6   9   95.67    6.53
   2   6   9   84.01    6.50
  -9   2  -6   95.76    6.42
  -2  -6   9   85.62    5.82
  -9   2   6   82.98    5.16
  -9   2   6   96.57    6.22
   9  -2   6   98.66    6.37
  -9   2  -6   94.89    5.83
   6   9   2   78.41    5.05
   2  -6  -9   87.08    6.17
  -9  -2   6   93.19    5.78
   2   6  -9   96.38    5.87
  -2  -6  -9   93.47    6.46
   2  -6   9   92.37    5.57
  -3  -6  -9   18.37    3.53
   3  -6   9   25.95    3.05
   3  -6  -9   24.90    3.48
  -6   9   3   20.70    3.30
  -6   9  -3   20.81    2.63
   6  -9   3   18.84    2.98
   9  -3   6   19.39    3.31
   6   9   3   18.07    2.58
  -9   3  -6   20.13    3.30
  -9   3  -6   18.99    3.02
  -9   3   6   22.72    3.45
   3   6   9   22.89    3.73
  -9  -3   6   20.54    2.63
  -9   3   6   19.19    2.62
   6   9   3   21.72    3.86
  -3   6  -9   24.78    3.55
  -3  -6   9   24.67    3.25
   3   6   9   19.31    3.40
   3   6  -9   22.04    2.80
  -3   6   9   21.91    3.65
  -9   3  -6   21.32    3.43
  -6   9   3   19.14    3.14
  -6   9  -4    0.77    0.54
  -9  -4   6   -0.73    1.52
   4   6  -9    1.47    0.28
   6   9   4    3.22    2.80
  -4   6   9    0.22    2.59
   6   9   4    0.42    1.90
   4  -6   9    2.07    2.11
  -4  -6  -9   -0.66    2.66
   4  -6  -9    0.94    0.44
  -9   4  -6    1.47    0.49
  -9   4   6    3.55    2.50
   4   6   9   -2.72    2.63
  -9   4  -6   -1.22    2.57
  -4   6   9   -0.40    2.25
  -9   4   6    0.15    1.86
  -6   9  -4    0.12    1.69
   4   6  -9    2.59    1.64
  -4   6  -9    1.55    0.54
  -6   9   4    1.54    2.34
  -9   4  -6   -1.77    2.26
   6  -9   4    1.85    2.20
   4  -6  -9    0.68    0.41
   4   6   9    1.67    2.46
  -6   9   4    1.44    2.39
   4  -6  -9    2.15    2.49
  -9   4  -6   -3.13    2.41
  -4  -6  -9    1.43    0.43
  -4   6  -9    0.82    2.42
   9  -4  -6    2.08    0.37
   5   6  -9   20.99    1.02
  -9  -5   6   25.76    3.11
  -9   5  -6   22.30    1.12
   6  -9  -5   24.25    1.10
   5  -6  -9   23.93    1.07
  -5   6  -9   24.67    1.14
  -5   6  -9   23.03    1.13
   9  -5   6   23.48    1.04
   5   6   9   28.97    3.64
  -5   6   9   31.15    4.00
  -9   5  -6   31.84    3.58
   6   9  -5   22.31    1.05
   6  -9   5   32.16    3.51
  -6   9  -5   23.75    1.14
  -9  -5   6   30.36    2.83
   6   9   5   24.98    3.08
  -9   5  -6   27.09    3.37
   5  -6  -9   22.96    1.05
  -9   5   6   23.24    3.12
   6  -9   5   23.92    1.06
  -6  -9  -5   22.41    1.08
  -5   6   9   28.92    3.50
   5  -6   9   32.66    3.53
   9   5  -6   23.28    1.05
   9  -5  -6   23.63    1.07
  -9   5  -6   25.70    1.17
  -6   6  -9    0.52    0.56
   6   9  -6    0.03    0.38
   6   6   9   -1.28    2.29
   6  -9   6    0.24    0.40
   9   6  -6    0.39    0.37
  -6  -9  -6    0.46    0.46
   6  -6  -9    0.20    0.43
  -6  -6  -9   -0.53    0.51
  -9   6  -6    0.80    1.84
   6  -9  -6    0.93    0.36
  -6   6  -9    0.76    0.28
  -9   6  -6   -1.41    1.78
  -9  -6  -6    0.37    0.41
   9   6  -6    0.14    0.41
  -6   6   9    2.87    2.08
   6   6  -9    0.28    0.34
   6  -6  -9    0.84    0.40
  -9   6   6    1.35    2.10
   9  -6   6    0.39    0.37
   6   9   6    0.18    1.85
   6  -9  -6    0.28    0.34
   9  -6  -6    0.49    0.36
   7   6  -9    4.48    0.44
   9  -7   6    4.29    0.46
   6   9   7    2.97    2.11
   7  -6  -9    2.75    0.49
  -7   6  -9    4.48    0.35
  -6  -9  -7    4.72    0.54
   6  -9  -7    4.67    0.43
   9   7  -6    4.33    0.41
   6   9  -7    3.53    0.44
   6  -9   7    4.63    0.46
   6  -9  -7    4.40    0.45
  -9  -7  -6    4.31    0.50
   7  -6  -9    4.14    0.45
   6  -9  -7    5.94    0.63
   9  -7  -6    4.36    0.46
  -6   9  -7    5.62    0.64
  -6   9  -7    1.21    0.60
  -7  -6  -9    4.78    0.53
  -7   6  -9    5.28    0.64
   9   7  -6    3.99    0.47
  -7  -6  -9    4.73    0.55
  -6  -9  -7    4.48    0.53
   9  -7  -6    4.73    0.43
  -6   9  -8    2.73    0.29
   9  -8  -6    2.91    0.46
  -6  -9  -8    2.42    0.55
   6  -9   8    3.10    0.45
   9   8  -6    2.41    0.48
   6  -9  -8    3.12    0.47
   9  -8  -6    3.76    0.42
   9   8  -6    3.23    0.40
   8  -6  -9    2.89    0.46
  -8  -6  -9    3.02    0.54
   8   6  -9    3.11    0.44
  -8   6  -9    2.78    0.66
   6  -9  -8    2.98    0.63
  -9  -8  -6    3.62    0.51
  -6   9  -8    3.05    0.66
  -8  -6  -9    2.80    0.56
   6  -9  -8    3.51    0.55
   9  -8   6    3.31    0.48
   6  -9  -8    3.15    0.43
   6   9  -8    3.82    0.46
  -8   6  -9    3.37    0.67
  -6   9  -8    2.26    0.63
   0   7  -9    0.55    2.20
   0  -7  -9    2.92    2.55
  -7   9   0    0.33    1.93
   0  -7   9    0.94    1.41
  -9   0  -7    2.22    2.57
   0   7   9    1.36    2.53
  -9   0  -7   -0.64    2.03
  -9   0   7   -0.68    2.14
   0  -7   9    0.90    2.10
  -9   1  -7    2.50    2.01
  -1  -7  -9    2.98    2.64
  -7   9   1    2.92    2.25
  -9  -1   7    3.10    2.01
   1  -7   9    5.76    1.73
  -9   1  -7    2.59    2.41
  -9  -1  -7    5.86    2.06
   1   7   9    4.25    2.61
   9  -1   7    2.35    2.39
   7  -9   1    3.99    2.15
   1  -7  -9    3.91    2.52
  -7   9  -1    5.07    2.21
   1   7  -9    2.28    2.07
  -1   7  -9    1.92    2.18
  -1  -7   9    3.81    2.21
  -7   9  -1    4.19    2.09
   1  -7   9    2.93    2.20
  -2   7   9  116.80    7.43
   2  -7  -9   91.36    4.05
   7  -9   2  123.69    7.08
  -7   9  -2  131.65    6.54
   2  -7   9  131.95    6.34
  -2  -7  -9  101.21    4.08
   7  -9   2   92.97    4.06
   9  -2   7  123.86    7.21
  -2  -7  -9  107.93    4.08
  -9  -2   7  135.07    6.60
   2   7   9  123.18    7.69
   2  -7  -9  102.78    4.06
  -9   2   7  110.70    5.79
   2   7   9  125.74    7.45
   2   7  -9  128.69    6.64
  -2  -7  -9  127.82    7.44
   2  -7  -9  128.14    7.30
  -7   9  -2  112.52    6.84
  -2   7  -9  124.87    7.18
  -9   2  -7  129.51    7.24
  -7   9   2  125.04    6.91
  -2  -7   9  128.50    7.00
  -9   2  -7  120.09    7.15
   7   9  -2   96.17    4.05
  -9   2  -7  124.84    6.73
  -7   9   2  127.99    7.16
  -9   2   7  112.05    6.10
  -9   2   7  129.48    7.05
   2   7  -9   98.15    4.03
  -9  -3   7   -0.75    1.39
  -3   7  -9    0.95    0.51
   9  -3  -7    0.49    0.39
  -9   3   7    1.09    1.70
  -3  -7   9   -1.90    2.18
  -3  -7  -9    1.00    0.52
  -7   9  -3    0.92    0.52
  -9   3  -7    0.73    2.05
   7  -9   3    0.13    0.38
  -9   3  -7    0.94    0.52
  -9   3   7    0.99    2.20
  -3   7   9    1.09    2.25
  -7  -9  -3    0.57    0.42
   3  -7  -9   -0.19    0.49
   7  -9  -3    1.21    0.46
   3  -7  -9    1.03    0.43
   3   7   9    2.21    2.47
   7   9  -3    0.52    0.40
   3  -7   9    1.90    1.90
   3   7  -9    2.95    1.82
   3  -7  -9    1.11    0.42
  -7   9  -3    2.38    1.93
  -3  -7  -9    0.28    0.45
  -9   3  -7   -0.21    2.24
  -7   9   3    1.55    2.25
  -4   7  -9   99.30    3.88
   7  -9  -4   94.39    3.81
  -9   4  -7  106.53    6.58
   4  -7  -9   98.24    3.83
  -9  -4  -7   93.76    3.83
  -9   4  -7  103.92    3.87
   7  -9   4   77.37    3.82
   7   9  -4   89.03    3.83
  -7  -9  -4   90.66    3.83
   7  -9  -4   96.06    3.85
  -4  -7  -9   95.88    3.85
   9   4  -7  100.15    3.83
  -4   7  -9  104.38    3.88
  -9   4  -7  104.68    3.88
  -7   9  -4  104.28    3.88
  -4  -7  -9   78.83    3.83
  -9   4   7  108.84    6.17
   9   4  -7   94.86    3.82
  -4   7  -9   91.04    3.80
   9  -4  -7   95.55    3.83
   4  -7  -9   91.74    3.85
  -9   4  -7  114.32    6.78
   4  -7   9  116.80    6.50
   4  -7  -9   94.28    3.83
  -4  -7   9  113.71    6.77
   7   9   4   90.50    3.83
   9   5  -7    2.31    0.41
  -7   9  -5    2.78    0.59
  -9   5  -7    2.86    0.60
  -5   7  -9    2.52    0.59
  -9   5  -7    1.49    0.57
   5  -7  -9    1.68    0.52
   7   9   5    2.44    0.45
   7   9  -5    1.66    0.42
  -9  -5  -7    2.73    0.45
  -5   7  -9    2.18    0.30
   5   7  -9    3.05    0.35
   7  -9  -5    2.52    0.49
  -5  -7  -9    2.66    0.46
  -7  -9  -5    2.48    0.47
  -9   5   7    5.00    2.11
   5  -7  -9    2.62    0.46
   9  -5  -7    2.08    0.40
   9   5  -7    2.10    0.38
   7  -9  -5    2.10    0.39
  -5   7  -9    1.37    0.56
  -9   5  -7    4.00    2.17
   5  -7  -9    2.17    0.42
   7  -9  -5    1.61    0.35
  -9  -6  -7   14.12    0.77
   7  -9  -6   15.40    0.73
  -9   6  -7   13.54    0.87
   9   6  -7   15.59    0.72
  -9   6  -7   16.49    0.91
   6  -7  -9   14.57    0.80
   7  -9  -6   15.03    0.71
  -6   7  -9    9.59    0.83
   6   7  -9    8.87    0.69
   9  -6   7   14.72    0.73
   9   6  -7   14.52    0.74
  -7  -9  -6   14.78    0.79
   6  -7  -9   15.74    0.77
  -6   7  -9   13.83    0.66
  -6   7  -9   16.34    0.90
   6  -7  -9   14.08    0.74
  -6  -7  -9   14.44    0.80
   9  -6  -7   15.04    0.73
   7   9  -6   13.38    0.74
  -7  -9  -6   14.10    0.76
   6  -7  -9   16.18    0.81
   7  -7  -9    1.21    0.48
   9  -7  -7    1.88    0.46
  -7   9  -7    2.83    0.66
  -7   7  -9    1.62    0.30
   7  -9  -7    1.03    0.43
   7   7  -9    1.13    0.42
  -7  -7  -9    0.89    0.52
   9  -7  -7    1.50    0.41
  -7  -7  -9    1.14    0.50
   7  -9   7    2.10    0.45
  -7   7  -9    1.30    0.64
   9  -7   7    1.79    0.43
   7  -7   9    2.62    0.44
   7  -9  -7    1.23    0.39
  -7  -9  -7    1.30    0.52
   9   7  -7    1.20    0.37
   7  -7  -9    1.75    0.44
  -9   7  -7    1.22    0.65
   7  -7  -9    1.67    0.49
  -9  -7  -7    1.82    0.48
   9   7  -7    1.70    0.46
  -8   7  -9    0.52    0.66
   7  -9  -8    0.56    0.43
  -8  -7  -9    0.15    0.53
   9   8  -7    0.88    0.47
   7  -9  -8    0.89    0.63
   8  -7  -9    0.41    0.45
   9  -8  -7    0.27    0.42
   8  -7  -9    0.65    0.51
  -8   7  -9    0.38    0.29
   8   7  -9    0.55    0.44
   7  -9  -8    0.94    0.54
   9  -8  -7    0.13    0.46
  -7   9  -8    0.94    0.66
   7  -9  -8    1.15    0.47
   7  -9   8    0.09    0.46
   8  -7  -9    0.50    0.48
  -9  -8  -7    0.67    0.50
  -8  -7  -9    0.02    0.52
  -7  -9  -8    0.48    0.56
   9  -8   7    1.37    0.47
   9   8  -7    0.62    0.36
  -7   9  -8    0.85    0.65
  -9   0   8   34.80    3.45
  -8   9   0   30.49    3.39
  -9   0  -8   28.42    1.22
  -9   0  -8   26.80    1.16
   0   8  -9   29.45    3.57
   0  -8  -9   27.41    1.21
   8  -9   0   26.60    1.19
   0  -8  -9   25.19    1.19
  -9   0  -8   22.42    3.02
   8   9   0   24.13    1.18
   1  -8  -9    7.37    0.56
   1  -8  -9    7.55    0.54
  -8   9  -1    9.50    2.41
  -9  -1  -8   12.08    2.47
  -1  -8  -9    6.76    0.53
   8  -9  -1    7.21    0.55
   1  -8  -9    5.30    0.54
   8  -9   1    6.91    0.54
  -9   1  -8    7.13    0.59
   1   8  -9    6.57    2.33
  -8   9   1   13.68    2.69
   8   9   1    7.67    0.54
  -9  -1  -8    7.42    0.52
  -9  -1   8   12.61    2.32
   1  -8  -9    6.86    0.60
  -1   8  -9   11.80    2.79
  -1  -8  -9    7.65    0.59
  -1  -8  -9    6.89    0.56
   8   9  -1    7.02    0.54
   1   8  -9    7.28    0.44
  -9   1  -8    9.52    2.51
   9  -1  -8    6.78    0.51
  -9   1   8   10.23    2.50
  -9   1  -8    7.95    0.50
   8   9  -2    1.30    0.42
  -9  -2  -8    1.72    0.43
  -9   2  -8    3.57    0.52
  -9   2  -8    2.89    2.21
  -8  -9  -2    1.09    0.41
  -2  -8  -9    1.68    0.47
   2   8  -9    0.71    1.85
   8   9   2    1.71    0.44
  -8   9  -2    0.66    1.91
  -2  -8  -9    1.09    0.53
  -2   8  -9    1.33    0.50
  -9   2  -8    1.39    0.53
  -9   2  -8    0.89    2.39
   8  -9   2    1.99    0.44
  -2   8  -9    1.53    0.29
   2  -8  -9    1.61    0.43
   9  -2  -8    1.95    0.43
   2  -8  -9    1.66    0.43
   2  -8  -9    2.64    0.44
  -9   2  -8    1.47    0.39
   2  -8   9    3.09    1.76
  -2  -8  -9    1.82    0.44
   2   8  -9    1.89    0.33
   8  -9  -2    1.56    0.34
   2  -8  -9    1.68    0.51
   8  -9  -2    1.80    0.45
  -9   2   8    1.61    2.14
  -9  -2   8    0.81    1.42
  -8   9  -2    1.53    0.51
   9  -3  -8   61.10    2.49
  -3  -8  -9   58.62    2.50
   8  -9  -3   58.13    2.46
   3  -8   9   60.53    2.47
   9   3  -8   59.05    2.47
   9  -3  -8   58.16    2.47
  -3  -8  -9   61.05    2.52
  -8  -9  -3   59.13    2.49
  -8   9  -3   73.34    4.78
  -3   8  -9   62.83    2.53
  -9   3  -8   62.66    2.54
   8   9  -3   59.24    2.49
  -9  -3  -8   60.80    2.49
   3   8  -9   61.34    2.46
   3  -8  -9   61.44    2.49
   8  -9  -3   62.00    2.50
  -3   8  -9   57.84    2.45
   8   9   3   59.77    2.50
  -9   3  -8   62.42    2.53
   3  -8  -9   58.81    2.49
   3  -8  -9   49.48    2.47
   3  -8  -9   61.17    2.52
   8  -9   3   61.31    2.49
  -8   9  -3   62.83    2.54
  -9   3  -8   72.57    5.37
   3  -8   9   75.81    4.84
  -9  -3  -8   63.68    2.51
  -4  -8  -9   21.96    1.01
   4  -8  -9   20.93    0.99
   8  -9  -4   20.22    0.93
   8  -9  -4   20.75    1.02
  -8  -9  -4   20.06    1.00
   4  -8   9   20.82    0.95
  -4   8  -9   19.38    0.91
   9  -4  -8   22.48    0.99
   4  -8  -9   20.49    1.06
  -8   9  -4   21.56    1.09
  -4  -8  -9   21.09    1.00
   8  -9   4   21.77    0.99
  -9  -4  -8   20.37    0.99
   4  -8  -9   20.34    0.98
  -4   8  -9   23.49    1.07
  -9   4  -8   23.06    1.08
   4  -8  -9   20.20    1.03
  -9   4  -8   21.98    1.09
   8   9  -4   19.69    0.98
   9   4  -8   20.45    0.95
   8  -9  -4   20.40    0.95
  -4  -8  -9   21.64    1.05
   8   9   4   18.62    1.00
   4  -8   9   25.20    3.11
  -4   8  -9   22.04    1.09
   4   8  -9   20.66    0.95
   9   4  -8   20.57    0.96
  -9  -5  -8   31.98    1.43
  -5   8  -9   30.91    1.35
  -5  -8  -9   32.19    1.43
   9   5  -8   32.28    1.40
  -5   8  -9   34.39    1.50
  -5   8  -9   32.95    1.51
  -8   9  -5   36.09    1.51
  -9   5  -8   34.32    1.52
   8  -9  -5   32.53    1.38
   5  -8  -9   32.98    1.45
  -8  -9  -5   32.11    1.43
  -5  -8  -9   33.08    1.46
   9  -5  -8   30.69    1.42
   8   9   5   34.04    1.44
   5  -8  -9   33.16    1.41
   5  -8  -9   33.49    1.48
   5  -8  -9   32.30    1.42
  -9   5  -8   35.99    1.51
   9   5  -8   32.69    1.39
   8  -9  -5   32.78    1.39
  -5  -8  -9   29.83    1.43
   5  -8   9   33.68    1.40
   8  -9  -5   32.06    1.44
  -6   8  -9   18.32    0.87
  -9  -6  -8   18.93    0.97
   8  -9  -6   19.02    0.94
   6  -8  -9   21.60    1.05
  -6   8  -9   20.22    1.08
   8  -9  -6   20.10    0.91
   8   9  -6   18.42    0.90
   9   6  -8   19.58    0.94
   6  -8   9   20.25    0.94
  -6  -8  -9   19.42    0.97
  -9   6  -8   20.25    1.09
   9  -6  -8   20.43    0.94
   9  -6   8   20.81    0.94
   6  -8  -9   20.44    0.97
  -9   6  -8   21.18    1.11
   6  -8  -9   18.97    1.00
  -6   8  -9   19.98    1.08
  -8  -9  -6   19.16    0.97
   9   6  -8   18.19    0.91
   6  -8  -9   20.05    0.94
  -9   7  -8   25.39    1.21
   7  -8  -9   22.08    1.04
   9   7  -8   21.09    1.00
  -7   8  -9   21.13    0.96
   9   7  -8   22.98    1.05
  -7  -8  -9   22.47    1.10
   7  -8  -9   21.10    1.09
   9  -7  -8   22.11    1.04
  -9  -7  -8   22.88    1.08
  -7   8  -9   22.02    1.18
   9  -7  -8   22.21    1.07
  -9   7  -8   21.53    1.18
   7  -8   9   23.18    1.05
   7  -8  -9   23.24    1.07
   7   8  -9   21.93    1.04
  -7  -8  -9   21.14    1.07
  -9   7  -8   21.07    0.96
   7  -8  -9   22.78    1.14
   8  -9  -7   22.87    1.05
   9  -7   8   21.86    1.05
  -7   8  -9   24.13    1.20
  -8  -9  -7   22.21    1.09
   8  -9  -7   21.37    1.02
  -8   8  -9    1.69    0.31
   9   8  -8    1.21    0.39
   8  -9  -8    2.03    0.46
   8  -9  -8    1.92    0.57
  -8   9  -8    1.08    0.73
  -9   8  -8    1.89    0.75
  -9  -8  -8    0.87    0.55
   8   8  -9    1.46    0.50
   8  -8  -9    2.02    0.55
  -8  -8  -9    1.70    0.58
  -8   8  -9    1.05    0.71
  -8  -9  -8    1.40    0.56
   9  -8  -8    1.90    0.53
   9  -8  -8    1.13    0.51
   9  -8   8    1.64    0.50
   8  -8  -9    1.33    0.53
   9   8  -8    1.92    0.51
   9  -8  -8    1.48    0.46
   8  -8  -9    2.15    0.48
   8  -9  -8    2.08    0.52
  -9   9   0    2.74    1.88
  -9   0  -9    0.18    0.43
  -9   0  -9    0.65    0.48
   9   9   0    0.82    0.46
   0  -9  -9   -0.29    0.47
  -9   9   0    0.70    0.48
  -9   0   9   -0.38    1.97
   9   0  -9    0.67    0.41
  -9   0  -9    0.65    0.51
   0  -9  -9    0.78    0.42
   9   0  -9    0.63    0.39
  -9  -9   0   -0.16    0.40
   0  -9  -9    0.40    0.43
   9  -9   0    1.04    0.46
   0   9  -9    0.38    0.32
   0  -9  -9    0.78    0.49
  -9  -1  -9   13.42    0.72
  -1   9  -9   13.48    0.64
   1   9  -9   13.23    0.65
   9  -9   1   14.23    0.74
   1  -9  -9   12.79    0.70
   9   9   1   13.90    0.74
  -9   1  -9   13.24    0.79
  -9   1   9   14.35    2.84
   1  -9   9   12.65    0.64
  -9  -9  -1   12.71    0.69
   1  -9  -9   12.12    0.72
   1   9  -9   19.46    2.91
  -9   1  -9   11.44    0.76
   9   1  -9   12.42    0.67
  -9   1  -9   12.63    0.70
  -9   9   1   18.47    2.49
   9  -9  -1   12.98    0.67
  -1  -9  -9   14.69    0.76
  -1   9  -9   12.42    0.73
   9   1  -9   13.41    0.69
   9  -1  -9   12.98    0.71
   1  -9  -9   14.14    0.75
  -9  -1  -9   13.36    0.76
  -9  -1  -9   12.76    0.75
   1  -9  -9   12.38    0.76
  -1  -9  -9   13.28    0.77
  -1  -9  -9   12.23    0.71
   9  -9  -1   13.80    0.75
  -1  -9  -9   12.68    0.74
   1  -9  -9   14.86    0.72
   9  -1  -9   12.90    0.69
  -9   9  -1   13.17    0.77
   9   9  -1   13.15    0.74
   9  -9   2    4.55    0.50
   2   9  -9    4.12    0.40
   9   2  -9    4.21    0.40
   2  -9  -9    4.87    0.50
  -2   9  -9    4.53    0.53
  -9   2  -9    4.71    0.59
   2  -9  -9    4.41    0.59
   9   2  -9    4.13    0.39
   9  -9  -2    4.33    0.52
   2  -9  -9    3.99    0.69
  -9  -9  -2    4.28    0.45
   9   9   2    3.76    0.51
  -9  -2  -9    4.55    0.49
  -9   9  -2    4.05    0.60
   9   9  -2    4.19    0.50
   9  -2  -9    4.91    0.45
  -2  -9  -9    4.82    0.52
  -2  -9  -9    4.68    0.60
  -2  -9  -9    4.18    0.48
  -9  -2  -9    3.91    0.49
  -9   2  -9    4.67    0.56
   9  -9  -2    4.67    0.41
   2  -9  -9    4.26    0.47
   2  -9   9    4.09    0.40
   9  -2  -9    4.66    0.50
  -3  -9  -9    4.41    0.59
   9  -3  -9    4.87    0.51
   9  -9   3    4.15    0.50
   9  -9  -3    4.12    0.51
  -3   9  -9    4.33    0.35
   3  -9  -9    4.82    0.49
  -3  -9  -9    3.71    0.48
   3   9  -9    4.06    0.42
   9  -9  -3    4.25    0.38
   9  -9  -3    5.12    0.43
  -9   3  -9    4.77    0.60
  -9  -3  -9    4.99    0.50
   3  -9  -9    3.86    0.50
  -3  -9  -9    4.30    0.53
   3  -9  -9    3.73    0.60
   9   3  -9    4.66    0.42
   9   9  -3    4.95    0.52
   9  -3  -9    3.41    0.45
   3  -9   9    4.29    0.42
   9   3  -9    4.20    0.38
  -9  -9  -3    4.59    0.49
  -9   9  -3    4.03    0.61
   3  -9  -9    4.45    0.67
  -3   9  -9    4.51    0.58
  -9  -3  -9    4.56    0.50
  -9   3  -9    5.02    0.65
   9   9   3    4.49    0.53
   9   9   4    1.27    0.50
   4  -9  -9    1.12    0.45
   9  -9  -4    0.72    0.40
  -9  -9  -4    0.70    0.46
  -4  -9  -9    0.94    0.56
   4   9  -9    0.95    0.38
  -9   9  -4    0.81    0.60
   9  -9  -4    0.98    0.34
  -9   4  -9    1.17    0.60
  -4  -9  -9   -0.02    0.45
  -9  -4  -9    0.83    0.48
  -9   4  -9    1.24    0.60
   9   4  -9    1.40    0.39
   9  -4  -9    0.81    0.48
   4  -9  -9    1.59    0.45
  -4   9  -9    1.15    0.29
   9  -9   4    0.78    0.46
   9  -9  -4    1.69    0.47
  -9  -4  -9    1.02    0.46
  -4  -9  -9    0.56    0.52
  -4   9  -9    1.33    0.56
   4  -9   9    1.05    0.39
   4  -9  -9    0.71    0.61
   4  -9  -9    1.52    0.57
   9  -4  -9    1.42    0.43
  -5  -9  -9    0.44    0.55
   5  -9  -9    0.72    0.46
   9  -9  -5    0.53    0.42
   9  -9   5    0.27    0.48
  -5   9  -9    1.38    0.61
   9   5  -9    0.30    0.42
   5  -9   9    1.13    0.42
   5  -9  -9   -0.57    0.62
   9  -5  -9    0.13    0.49
   5  -9  -9    0.20    0.56
  -5  -9  -9   -0.19    0.54
   9   9   5    0.58    0.51
  -9  -5  -9    0.38    0.49
  -5   9  -9   -0.01    0.65
   5   9  -9   -0.01    0.42
   9  -9  -5    0.10    0.49
  -9   9  -5    1.39    0.66
   9  -9  -5    0.83    0.37
  -9   5  -9    1.24    0.66
  -5   9  -9    0.10    0.28
   9   9  -5    0.70    0.39
   5  -9  -9    0.59    0.46
  -9   5  -9    0.74    0.66
  -9  -9  -5    0.63    0.46
  -6   9  -9   18.22    1.08
   6  -9  -9   18.50    0.91
  -9  -6  -9   19.21    0.94
  -9   6  -9   18.57    1.08
   6  -9   9   18.94    0.90
  -6   9  -9   18.86    1.04
   9  -9   6   18.66    0.94
   9  -9  -6   17.03    0.87
   9   6  -9   18.67    0.90
   6  -9  -9   17.04    1.04
   9   9  -6   16.59    0.86
  -9  -9  -6   18.79    0.94
   9  -9  -6   17.83    0.90
   6  -9  -9   18.41    0.93
  -6   9  -9   16.63    0.81
   6  -9  -9   18.01    0.98
   9  -6  -9   18.22    0.91
  -9   9  -6   18.75    1.07
  -9   6  -9   20.05    1.09
  -7   9  -9    0.50    0.73
  -9   7  -9    0.74    0.31
   9   7  -9    0.78    0.49
   7  -9   9    0.90    0.50
  -7   9  -9    0.64    0.30
  -7   9  -9    0.71    0.70
   9  -9  -7    1.04    0.50
   9  -9  -7    0.84    0.45
   9  -7  -9    0.95    0.54
   9  -7   9    0.24    0.48
   7  -9  -9    0.91    0.66
   9   9  -7    0.43    0.38
  -7  -9  -9    1.13    0.61
   7  -9  -9    0.63    0.48
   9   7  -9    0.33    0.37
  -9   7  -9    1.06    0.74
  -9   7  -9    0.62    0.71
  -9  -9  -7    0.18    0.56
   7  -9  -9   -0.30    0.58
  -9  -7  -9    0.60    0.55
   9  -7  -9    0.68    0.48
   9  -9   7    0.15    0.52
   7  -9  -9    0.60    0.51
  -8   9  -9   16.76    1.12
  -8   9  -9   15.60    0.77
   9  -9  -8   16.28    0.88
   8  -9  -9   17.12    0.92
   9   9  -8   18.58    0.93
   9  -9  -8   17.51    0.91
   8  -9  -9   17.82    0.89
   8  -9  -9   16.57    1.04
   8   9  -9   17.30    0.91
  -8  -9  -9   18.02    0.98
   9   8  -9   17.81    0.92
   9  -9  -8   15.76    0.93
   9  -8  -9   16.74    0.91
  -9  -8  -9   18.14    0.96
  -9   8  -9   16.05    1.09
  -9   8  -9   15.86    0.77
   8  -9  -9   16.06    0.95
   9  -8  -9   17.33    0.94
   9  -8  -9   16.21    0.92
  -9  -9  -8   17.95    0.96
  -9   9  -8   16.82    1.09
   9   9  -9    0.54    0.59
   9  -9  -9    0.66    0.59
   9  -9  -9    0.95    0.55
  -9  -9  -9   -0.22    0.67
   9  -9  -9    0.73    0.62
  -9   9  -9    1.11    0.85
   9  -9  -9    1.29    0.77
   0 -10   0  598.32   25.92
   0  10   0  612.19   26.26
   0   0 -10  630.28   25.77
   0   0  10  576.06   26.05
   0 -10   0  614.24   26.14
   0   0  10  666.07   26.97
  10   0   0  600.35   25.91
 -10   0   0  579.88   25.03
 -10   1   0   24.50    2.33
 -10  -1   0   23.03    1.65
   0 -10  -1   24.96    2.96
   0  10   1   25.93    3.22
   0  10  -1   18.11    2.79
  10   1   0   22.98    2.63
  10  -1   0   25.16    2.93
  -1   0 -10   28.89    2.80
   1   0  10   25.99    3.70
   1   0  10   17.44    3.01
   0 -10   1   25.67    2.80
  -1   0  10   24.85    3.67
   0 -10  -1   21.11    2.96
   0 -10   1   27.44    3.17
   1   0 -10   24.33    2.57
   0  10  -2  721.25   31.11
   0 -10   2  699.24   30.53
   0 -10  -2  730.71   31.42
   2   0  10  678.55   31.24
   2   0  10  782.98   32.16
  -2   0  10  778.59   31.85
  10  -2   0  737.06   31.30
  -2   0 -10  771.79   31.13
   0 -10  -2  724.55   30.88
  10   2   0  725.06   30.83
   0 -10   2  740.05   31.54
   0  10   2  740.34   31.57
   2   0 -10  710.33   30.71
 -10  -2   0  749.18   32.11
   0  10   3   93.34    6.26
   0  10  -3  101.64    5.72
   0 -10   3   95.85    6.21
 -10  -3   0   90.59    6.49
   0 -10  -3   93.26    5.30
  10  -3   0  100.41    6.07
  10   3   0  103.43    5.52
  -3   0  10  100.36    6.32
   0  10  -3   95.62    5.20
  -3   0 -10  107.23    5.97
   3   0  10   89.66    6.11
  -3   0  10   83.38    4.76
   0 -10  -3  102.97    6.33
   0 -10  -4  196.63   10.49
   0 -10   4  201.66   10.46
   0 -10  -4  186.23    9.16
   0  10  -4  191.40    9.66
  10  -4   0  210.80   10.30
   4   0  10  203.24   10.88
 -10  -4   0  208.24   10.87
  -4   0  10  180.56    8.87
  -4   0 -10  190.86   10.52
   0  10   4  204.30   10.57
  10   4   0  200.79    9.39
 -10   4   0  212.23   10.61
  -4   0 -10  216.00    9.91
  -4   0  10  204.14   10.23
  -5   0  10   13.43    1.87
   0 -10  -5   17.23    3.07
 -10  -5   0   13.40    3.13
 -10   5   0   12.26    2.83
   0  10   5   13.82    3.00
  -5   0 -10   16.16    2.53
  -5   0 -10   13.49    2.87
  -5   0  10    8.61    1.38
  -5   0  10   12.94    2.40
  10  -5   0   17.11    2.78
  -5   0  10   15.37    2.24
   0 -10   5   14.63    2.84
   0 -10  -6   51.97    4.66
 -10   6   0   57.57    4.27
   0 -10  -6   42.87    1.86
   0 -10  -6   43.18    1.88
 -10   6   0   48.97    4.37
  -6   0 -10   50.08    4.08
  -6   0 -10   46.39    4.36
  10  -6   0   52.03    4.39
  10  -6   0   48.99    1.86
  -6   0  10   52.42    3.84
  -6   0 -10   44.12    1.85
  -6   0  10   49.75    3.84
 -10  -6   0   48.98    4.62
   0  10   6   53.91    4.75
  10   6   0   38.57    1.84
   0  10  -7  143.88    8.06
   0 -10  -7  126.05    5.15
  -7   0 -10  133.02    5.17
   0 -10  -7  123.85    5.16
 -10   7   0  155.03    7.91
  10  -7   0  133.20    5.16
   0 -10  -7  120.04    5.14
   7   0 -10  125.78    5.13
  -7   0  10  150.53    7.64
  -7   0 -10  125.11    5.14
   7   0 -10  125.59    5.14
  -7   0 -10  151.01    7.91
  10  -8   0   28.87    1.25
  -8   0 -10   26.66    1.24
   0 -10  -8   28.81    1.27
  -8   0 -10   27.62    1.31
   0 -10  -8   26.67    1.25
   0  10  -8   27.01    1.19
 -10   8   0   28.98    1.28
  10  -8   0   29.37    1.28
  -8   0 -10   26.24    1.25
   8   0 -10   27.71    1.22
   8   0 -10   26.83    1.24
  -9   0 -10  116.33    4.71
   0  10  -9  117.38    4.65
   0  10  -9  106.35    4.68
 -10   9   0  111.04    4.70
   0 -10  -9  112.52    4.67
 -10  -9   0  110.00    4.66
  10  -9   0  119.31    4.69
  10   9   0  118.66    4.69
   0 -10  -9  112.86    4.67
  -9   0 -10  110.55    4.69
  -9   0 -10  115.83    4.67
   9   0 -10  116.11    4.67
   0 -10  -9  118.56    4.69
   9   0 -10  117.92    4.67
   0  -1  10    4.12    2.80
  -1 -10   0    3.16    2.17
   0  -1 -10    6.12    2.29
   1 -10   0    1.45    2.04
   0   1 -10    2.04    1.60
 -10   0   1    2.87    1.16
   1  10   0    3.23    2.23
 -10   0  -1    4.30    1.48
  10   0   1    3.49    2.13
   0  -1  10    4.15    2.13
   1 -10   0    5.16    2.43
   0   1  10    4.03    3.01
  10   0  -1    3.85    1.99
  -1  10   0    1.49    2.17
  -1   1 -10  215.78   11.75
  -1   1 -10  234.33   10.84
   1 -10  -1  229.14   11.40
  10   1  -1  231.63   10.96
   1 -10   1  231.49   11.02
  -1  -1 -10  247.05   11.40
 -10  -1  -1  236.80   10.33
  -1  10  -1  234.96   11.54
   1  10   1  235.54   11.58
   1  -1  10  208.07   10.99
   1  -1 -10  245.24   11.28
   1  10  -1  237.09   11.36
  -1 -10  -1  246.95   11.58
  -1 -10   1  235.37   11.05
   1  10  -1  225.14   11.23
  10   1   1  242.20   11.31
  -1   1  10  253.56   12.13
   1 -10  -1  237.06   11.22
  -1  10   1  238.06   11.71
 -10   1  -1  231.49   10.71
  10  -1  -1  245.57   11.31
   1   1  10  248.96   12.25
   1   1 -10  232.29   10.67
   1   1  10  230.79   11.67
  10  -1   1  241.39   11.52
  -1  -1  10  252.03   12.08
   1 -10   1  245.92   11.54
   1  -1  10  245.36   12.17
  10  -2   1    8.61    2.42
   2  -1 -10    7.36    2.17
  -2   1 -10    9.23    2.93
 -10  -2  -1   12.36    3.20
  10   2   1    7.05    2.22
 -10   2  -1    8.24    2.07
  -1 -10   2    6.78    2.65
  -1 -10   2    6.51    1.85
  -1 -10  -2    6.69    2.72
  10  -2  -1    7.65    2.26
  -2  -1  10   10.31    2.89
  -2  -1 -10    8.03    2.39
  -2   1 -10    9.80    2.11
   1  10  -2    6.73    2.04
  -2  -1  10    5.93    1.77
   1 -10   2    7.53    2.52
   1 -10   2    5.45    1.81
   2  -1  10   11.95    3.12
   1 -10  -2    7.43    2.10
  -2   1  10    9.10    3.04
   1 -10  -2    7.88    2.49
   1  10  -2   10.25    2.20
   1  10   2    7.81    2.63
   2  -1  10   11.69    2.39
   2   1  10    6.93    2.79
  -1  10   2    7.44    2.65
  10   2  -1    6.64    1.81
   2   1 -10    5.76    1.62
  -1  10  -2    7.52    2.45
  -1  10   3  132.07    7.75
   1 -10  -3  140.99    7.74
 -10   3   1  139.13    7.93
  -3   1  10  141.79    7.92
  -3  -1  10  134.55    7.65
   1  10  -3  122.82    6.48
  -1 -10  -3  144.01    7.89
  -1 -10   3  139.12    7.79
 -10  -3   1  134.01    8.02
   1  10   3  140.39    7.79
  10   3   1  133.05    7.07
   3  -1 -10  133.74    7.06
   1 -10  -3  131.27    6.70
  -3  -1 -10  141.52    7.51
   3   1  10  119.84    7.84
 -10  -3  -1  122.96    7.98
  -3  -1  10  128.02    6.54
  -1 -10   3  126.35    6.33
  -1  10  -3  134.23    7.35
  -3   1 -10  132.22    7.02
  -3   1 -10   89.71    7.19
  10  -3   1  132.18    7.52
   3   1  10  128.75    7.67
   1 -10   3  150.73    7.88
   1  10  -3  134.55    7.01
  10   3  -1  131.60    6.56
  10  -3  -1  134.62    7.41
   4   1  10   18.91    3.27
  -1  10   4   21.48    3.40
 -10  -4   1   24.26    3.47
   1 -10  -4   17.64    2.04
  -1 -10  -4   20.89    2.31
  10   4  -1   22.34    2.16
   1  10   4   23.74    3.35
 -10  -4  -1   22.07    3.49
   1 -10  -4   22.91    3.39
  10  -4   1   22.64    3.05
   4   1  10   20.81    3.55
  10   4   1   22.58    2.64
  -4  -1  10   25.50    3.08
  -1 -10   4   24.65    3.32
  -1  10  -4   23.58    2.74
  -1 -10  -4   26.75    3.55
   1 -10   4   26.04    3.37
  -4   1  10   17.19    1.52
  -4   1  10   24.27    3.36
 -10   4   1   20.69    3.29
  -4  -1 -10   24.49    2.62
   1  10  -4   22.06    2.49
  10  -4  -1   20.34    2.98
  -4  -1  10   20.23    2.14
 -10   5   1    8.75    2.65
 -10  -5   1    3.90    2.43
 -10  -5  -1    9.50    2.93
  -5   1  10    8.04    2.29
  -1 -10  -5    7.99    2.76
  -5   1  10    5.86    1.79
  -1 -10   5    6.35    2.31
  -5  -1 -10    7.89    2.11
  -1  10   5    5.56    2.57
  -5  -1  10    6.40    1.90
  10  -5  -1    6.86    2.33
  -5   1 -10    5.31    2.54
  -5   1 -10    6.45    2.24
   1 -10   5    5.13    2.48
   1  10   5    8.77    2.76
  10  -5   1    7.85    2.39
  -5   1  10    6.88    2.20
   5   1  10    2.79    2.66
   1 -10  -5    2.92    2.46
  -5  -1  10    7.02    1.39
 -10   5  -1    4.57    2.43
  10   5   1    7.00    1.89
 -10  -6  -1    0.93    2.46
   1 -10   6    0.65    1.51
  -6  -1 -10    0.73    0.42
  -6  -1  10   -0.15    1.37
   1 -10  -6    1.70    2.41
  10  -6  -1    0.11    0.42
 -10   6   1    4.37    2.04
 -10   6   1   -1.19    2.40
  10  -6   1   -0.20    2.05
  10  -6  -1   -0.57    2.06
  -1 -10  -6    0.38    0.47
   1 -10  -6    0.31    0.68
  -6   1 -10    0.62    0.40
  -1 -10  -6    0.14    0.48
  -6  -1  10    1.22    1.42
  10   6  -1    1.23    0.42
  -6   1 -10    2.25    2.28
  10  -6   1    0.30    0.41
  -6   1 -10    1.78    0.54
  -6   1  10   -1.56    1.70
 -10   6  -1    0.76    2.21
  -6  -1 -10   -0.62    1.91
   1 -10  -6    0.87    0.45
 -10   6  -1    0.18    2.06
  -1 -10  -6    2.82    2.49
 -10  -6   1    1.29    2.49
  -6   1 -10    1.54    2.05
  10   6   1    1.12    0.39
   1 -10  -6    1.20    0.51
   1  10  -6    2.50    2.18
  -6   1  10    4.77    2.15
  -7   1 -10    4.57    2.26
  -7   1  10    4.26    1.78
   1 -10  -7    5.56    0.54
  10  -7   1    4.75    0.52
   1 -10  -7    4.11    0.74
  -7   1 -10    5.65    0.61
  -7  -1 -10    5.52    0.52
  -7   1 -10    5.19    0.50
  -1 -10  -7    5.18    0.53
   7  -1 -10    4.32    0.52
  -1 -10  -7    5.56    0.60
   7  -1 -10    4.97    0.45
  -1  10  -7    8.41    2.75
  -7   1  10    8.24    2.48
  10  -7  -1    5.66    0.55
   1  10  -7    5.32    0.40
  -1 -10  -7    5.44    0.57
 -10   7   1    6.25    2.21
  10  -7   1    5.37    0.47
  -7  -1 -10    8.27    2.50
  -7  -1 -10    4.56    0.68
   1  10  -7    3.04    2.09
 -10   7  -1    1.31    2.23
 -10   7  -1    6.03    0.56
  10   7  -1    3.86    0.49
   8   1 -10    2.20    0.39
  -1 -10  -8    2.22    0.57
  10  -8  -1    1.81    0.46
  -8   1 -10    1.44    0.52
   1 -10  -8    2.78    0.49
  -8   1 -10    2.44    0.46
   1 -10  -8    1.52    0.43
  -1  10  -8    1.63    0.48
  -1 -10  -8    2.67    0.53
  -8   1 -10    1.69    0.58
  -8  -1 -10    1.48    0.46
  -8   1  10    3.52    2.20
   8  -1 -10    2.00    0.42
   8  -1 -10    1.74    0.48
   1 -10  -8    2.32    0.44
  10  -8   1    2.11    0.51
  10  -8  -1    2.32    0.54
  -8  -1 -10    2.75    0.49
   8   1 -10    2.37    0.44
 -10   8   1    1.58    0.48
   1 -10   8    1.97    0.36
   1 -10  -8    2.09    0.53
  -1  10  -8    1.69    0.32
  -8  -1 -10    1.94    0.54
  -1 -10  -8    1.79    0.49
 -10   8  -1    1.24    0.55
  10  -8   1    2.11    0.47
  10   8   1    2.56    0.52
   1  10  -8    3.03    2.17
 -10   8   1    0.68    1.78
   1  10  -8    1.70    0.35
  -8  -1 -10   -1.79    2.28
   1 -10  -9    2.23    0.47
  10   9  -1    2.25    0.54
   9  -1 -10    3.13    0.52
  -1  10  -9    2.51    0.36
  -1  10  -9    2.50    0.50
   9   1 -10    1.97    0.47
   9   1 -10    2.08    0.43
  -9  -1 -10    1.62    0.54
  -9   1 -10    2.24    0.47
  -9  -1 -10    2.08    0.51
   9  -1 -10    2.15    0.45
  -1 -10  -9    1.49    0.61
   1 -10  -9    3.01    0.49
 -10   9  -1    2.14    0.57
 -10   9   1    2.18    0.50
  -9   1 -10    2.58    0.54
  -9   1 -10    2.33    0.62
 -10  -9  -1    2.40    0.43
  10  -9  -1    2.86    0.43
  -1 -10  -9    2.53    0.57
  10  -9   1    2.35    0.53
   1 -10  -9    2.89    0.53
  10   9   1    2.74    0.54
  -1 -10  -9    2.64    0.52
  -1 -10  -9    2.07    0.45
   1  10  -9    2.33    0.40
  10  -9  -1    2.57    0.53
  -9  -1 -10    2.11    0.51
   1 -10   9    2.39    0.38
  10   0  -2  378.78   15.54
   0   2  10  382.25   16.87
   2  10   0  355.39   15.80
   0   2 -10  373.08   16.49
   2  10   0  355.90   16.16
   0   2 -10  352.13   14.89
   0  -2 -10  376.78   16.09
  10   0   2  389.34   16.26
   2 -10   0  380.12   16.04
   2 -10   0  367.67   15.80
  -2  10   0  379.54   16.38
   0  -2  10  341.11   15.15
 -10   0  -2  370.78   15.23
 -10   0   2  297.12   14.41
  -2 -10   0  368.97   15.87
   1   2  10   62.90    5.21
   2  10   1   55.67    4.70
  -1   2 -10   60.16    3.45
  10   1   2   61.05    4.52
   2  10  -1   58.76    4.28
   2 -10   1   61.00    4.56
 -10  -1  -2   58.43    3.55
  -1   2  10   55.48    5.08
  10   1  -2   61.90    3.77
  -1  -2  10   57.42    4.79
  -2 -10  -1   66.47    4.74
 -10   1  -2   58.75    3.83
  -1  -2  10   51.13    3.79
  -1  -2 -10   54.14    4.44
   1   2 -10   52.10    3.24
  10  -1  -2   56.36    4.07
   2 -10  -1   54.31    4.14
  -1   2 -10   57.67    4.91
  -2  10  -1   63.96    4.60
   1  -2 -10   58.57    4.31
  -2  10   1   54.69    4.52
  -1  -2  10   51.11    3.59
   2 -10  -1   61.15    4.40
   2  10   1   58.98    4.39
  10  -1   2   57.57    4.53
   1   2  10   59.68    4.82
   2 -10   1   50.32    3.94
   2  10  -1   55.12    3.97
  -2 -10   1   54.34    4.07
   2  10  -2  232.07   11.05
  -2   2 -10  244.42   12.08
  -2  -2  10  243.34   11.87
 -10   2   2  253.63   12.08
  10  -2   2  246.32   11.79
   2  -2 -10  242.15   11.46
  -2  10  -2  239.24   11.72
  10   2   2  225.43   11.40
   2  10   2  247.24   11.76
   2  10   2  243.07   12.10
  -2  10   2  242.53   11.95
  -2  -2  10  228.08   10.94
  -2   2  10  236.27   12.17
  10  -2  -2  232.03   11.26
   2 -10   2  243.57   11.79
  -2 -10   2  228.85   10.82
  10   2  -2  230.88   10.63
  -2 -10  -2  234.47   11.77
   2 -10  -2  230.06   11.04
  -2   2 -10  236.63   10.71
 -10   2  -2  232.72   11.05
   2 -10  -2  233.55   11.66
   2   2  10  223.83   11.88
   2  10  -2  226.59   11.03
  -2  -2 -10  245.50   11.78
  10  -3   2  195.69   10.32
 -10   3  -2  203.59    9.86
  -2 -10  -3  196.55   10.51
  -3  -2 -10  202.90   10.44
  10   3  -2  196.63    8.98
  -3  -2  10  191.39    9.47
  -2  10   3  208.43   10.56
   3  -2 -10  193.95    9.94
   2  10  -3  195.20    9.46
   2 -10   3  211.09   10.48
  -2  10  -3  205.76   10.23
  -3  -2  10  215.51   10.30
   3   2  10  200.27   10.83
  -2 -10   3  183.19    9.01
   2 -10  -3  201.43   10.44
   2  10   3  197.24   10.79
 -10  -3   2  203.06   10.81
   2  10   3  189.65   10.29
  -3   2  10  204.18   10.74
  10  -3  -2  202.73   10.02
 -10  -3  -2  201.64   10.95
  -3   2 -10  193.08    9.42
  10   3   2  199.70    9.97
   3   2  10  194.97   10.61
  -3   2 -10  213.35   10.75
   2 -10  -4  210.56   10.81
   2  10  -4  193.16    9.48
 -10  -4  -2  198.63   11.17
  -2  10  -4  193.58   10.26
  -4  -2  10  192.72    9.66
   4  -2 -10  202.73   10.14
  10  -4  -2  208.44   10.38
  10  -4   2  219.40   10.76
   4   2  10  199.35   11.01
 -10  -4   2  205.37   10.87
   2 -10   4  199.60   10.09
   2  10   4  203.62   10.70
  -4  -2  10  215.39   10.39
   4   2  10  206.66   11.05
   2 -10   4  207.03   10.73
  -4  -2 -10  199.18   10.67
  -4  -2 -10  200.49    9.73
  -4   2  10  202.48   10.81
 -10   4   2  208.60   10.82
  -2  10   4  210.03   10.87
  -2 -10  -4  203.68   10.83
  -5  -2  10   17.32    2.39
  -5   2 -10   11.81    3.01
   5   2  10   20.85    3.41
   2 -10   5   19.97    3.16
  -2 -10   5   20.15    3.12
  -5   2  10   13.62    2.39
 -10  -5   2   21.54    3.17
 -10   5  -2   16.82    2.96
 -10   5  -2   17.67    2.99
  -5   2  10   18.74    2.96
 -10   5   2   14.01    2.96
  10  -5  -2   20.82    2.91
 -10  -5  -2   17.02    3.33
   2 -10  -5   17.06    3.09
   2 -10   5   16.49    2.48
  -2 -10  -5   15.78    3.20
  -2  10   5   18.81    3.16
 -10   5   2   15.57    2.82
  10  -5   2   15.21    2.88
  -5   2 -10   16.24    2.77
  -5  -2 -10   18.12    2.45
  -5   2  10   19.76    3.08
   6   2  10   69.01    5.46
  -6   2 -10   79.81    5.19
   2 -10  -6   61.17    2.64
  -6  -2 -10   65.57    2.60
  -6   2  10   77.31    5.13
 -10   6   2   66.89    5.10
   6  -2 -10   63.03    2.56
  10  -6  -2   67.27    5.04
   6  -2 -10   61.79    2.55
  -6   2 -10   63.12    2.60
   2 -10   6   77.00    4.73
  -2 -10  -6   59.11    2.56
  -6   2 -10   64.00    2.61
  -6   2  10   80.09    5.31
  -6   2  10   70.87    4.52
  -6  -2 -10   74.94    4.76
 -10  -6   2   65.21    5.26
 -10   6  -2   67.26    2.59
   2  10  -6   80.22    5.02
 -10   6   2   74.71    4.80
 -10   6  -2   82.17    5.30
   2 -10  -6   62.12    2.56
  -6   2 -10   58.58    2.55
 -10   6  -2   81.52    5.43
  -2 -10  -6   59.66    2.57
  10   6  -2   55.09    2.55
  -7  -2 -10   50.21    2.05
  10  -7   2   49.77    2.05
   7  -2 -10   49.40    2.03
  -7  -2 -10   55.77    4.28
   2 -10  -7   48.85    2.03
   2 -10   7   51.03    3.99
  10   7  -2   46.75    2.04
  10  -7   2   48.41    2.03
  -7   2 -10   46.87    2.03
 -10   7   2   57.79    4.20
  -7   2  10   57.64    4.62
 -10  -7   2   65.95    5.03
  -7   2 -10   71.30    5.00
  10  -7  -2   48.11    2.02
 -10   7  -2   51.94    2.08
  -7   2  10   54.75    4.25
  -2 -10  -7   45.68    2.05
 -10   7  -2   60.34    4.68
  -2 -10  -7   48.34    2.07
   2  10  -7   64.55    4.49
  -7   2 -10   48.81    2.10
   2 -10  -7   45.43    2.14
   7  -2 -10   50.54    2.05
   2 -10   7   47.30    2.01
  -7  -2 -10   48.97    2.10
   2  10  -7   45.99    2.01
   2 -10  -7   49.08    2.04
  -2 -10  -8   34.14    1.52
   8  -2 -10   36.03    1.51
   8   2 -10   33.40    1.45
  10  -8  -2   35.05    1.51
   8   2 -10   33.79    1.47
   2 -10  -8   32.77    1.48
  -8  -2 -10   42.30    3.96
 -10  -8  -2   33.86    1.48
   2 -10   8   34.81    1.47
   8   2 -10   34.97    1.46
  -8  -2 -10   36.28    1.51
   8  -2 -10   35.85    1.49
   2 -10  -8   33.07    1.62
  -8  -2 -10   35.88    1.58
  -2 -10  -8   35.40    1.54
   2 -10  -8   33.55    1.48
  -2  10  -8   34.30    1.44
  10   8   2   33.78    1.52
  10  -8   2   36.79    1.50
  -8   2 -10   34.63    1.49
   2 -10  -8   37.39    1.50
   2  10  -8   34.00    1.46
  10  -8  -2   34.89    1.48
   2 -10  -8   34.41    1.51
  -8  -2 -10   35.36    1.53
  10  -8   2   36.54    1.52
  -8   2 -10   35.50    1.57
  -8   2 -10   36.48    1.54
 -10   8  -2   37.89    1.57
  -2  10  -8   35.47    1.53
  -9   2 -10   27.79    1.31
   9  -2 -10   28.34    1.23
  -9  -2 -10   26.08    1.24
  -2  10  -9   25.90    1.25
   9   2 -10   26.86    1.17
  -2 -10  -9   24.80    1.20
   2 -10  -9   24.24    1.19
  10  -9   2   26.74    1.24
  -9   2 -10   28.50    1.29
  10  -9  -2   26.32    1.19
  -9  -2 -10   28.46    1.23
   9   2 -10   25.72    1.17
 -10   9  -2   27.24    1.30
  10   9   2   28.54    1.25
  -9  -2 -10   26.12    1.22
   2 -10  -9   26.64    1.21
  -2 -10  -9   26.68    1.24
   2  10  -9   27.10    1.18
 -10  -9  -2   26.21    1.20
   9   2 -10   24.47    1.19
  -2 -10  -9   27.03    1.29
   2 -10  -9   27.06    1.23
  -2  10  -9   28.31    1.16
   2 -10   9   26.51    1.18
   2 -10  -9   26.10    1.29
   9  -2 -10   28.27    1.21
  10  -9  -2   26.87    1.23
   0  -3 -10    7.25    2.67
   3  10   0    5.94    2.07
 -10   0  -3    4.48    1.88
   3  10   0    5.68    2.50
   0   3 -10    3.79    2.59
  10   0  -3    5.20    1.85
 -10   0  -3    6.02    2.94
  -3  10   0    9.06    2.74
   0   3  10    8.34    3.14
  -3 -10   0    5.95    2.40
   0   3 -10    3.66    0.89
  10   0   3    4.38    2.49
  -3  10  -1  563.83   23.97
 -10  -1  -3  565.59   22.93
  -3 -10   1  550.32   23.31
  10  -1   3  565.66   24.01
   3  10  -1  542.92   23.58
 -10   1  -3  573.55   24.62
  -1   3 -10  492.29   22.16
  -3 -10  -1  561.04   23.81
 -10  -1  -3  499.37   24.23
 -10   1  -3  566.17   23.16
   3  10  -1  539.84   23.12
  -1   3  10  584.01   24.57
  -1  -3  10  571.02   23.33
  10   1   3  580.50   23.93
 -10   1   3  586.55   24.27
  10   1  -3  560.47   22.77
   3  10   1  573.68   23.61
  -1  -3 -10  590.18   24.04
   1  -3 -10  580.87   23.88
   1   3  10  560.46   24.26
  -1   3 -10  575.41   24.21
  -3  10   1  587.04   24.14
   3  10   1  576.34   24.13
   1   3 -10  557.25   23.96
  10  -1  -3  561.18   23.15
   3 -10  -1  561.54   23.67
  -2   3  10    7.36    3.00
  -3  10   2    9.04    2.83
   3  10   2   10.03    2.80
  -2   3 -10    8.45    2.78
  -2  -3  10    4.02    1.14
   2   3  10    6.29    2.93
 -10   2  -3    7.61    2.03
  -3 -10  -2    4.97    2.62
 -10   2   3    1.99    2.62
  10   2  -3    4.56    1.36
  -2  -3 -10    6.54    2.81
  -2  -3  10    4.43    2.07
   3  10  -2    6.56    1.86
   2   3  10    5.66    2.95
  10  -2   3    9.25    2.71
   3  10   2    3.15    2.07
   3  10  -2    5.16    2.09
  -3  10  -2    5.66    2.52
   2  -3 -10    5.56    2.47
   2   3 -10    6.76    2.62
  10  -2  -3    7.51    2.10
  10   2   3    3.30    2.33
   3 -10  -2    6.24    2.46
  -2   3 -10    6.23    1.38
  -3 -10   2    7.22    1.97
  -3   3 -10  170.91   10.07
  -3 -10   3  188.93    8.80
  -3   3  10  197.69   10.49
  -3  10   3  183.68   10.17
   3   3  10  186.04   10.47
  -3  10  -3  187.94    9.91
   3   3  10  181.91   10.35
   3  -3 -10  192.04    9.81
   3  10  -3  178.40    8.86
  -3  -3  10  183.35    9.28
 -10   3  -3  203.60    9.65
 -10   3   3  201.73   10.39
  -3  -3 -10  207.75   10.40
  10  -3   3  197.29   10.18
  -3  -3 -10  181.33    8.73
  -3 -10  -3  190.90   10.22
   3  10   3  177.76    9.77
   3  10   3  192.44   10.50
   3 -10  -3  196.01   10.12
  10  -3  -3  195.44    9.61
   3 -10  -4    0.19    2.42
 -10  -4  -3    1.61    2.64
   4   3  10    5.00    2.79
   4   3  10   -0.42    2.53
  10  -4   3   -0.94    2.25
  -3 -10  -4    0.98    2.64
 -10   4   3   -1.09    1.93
   3  10   4    1.77    2.67
  -4   3  10   -0.41    2.59
   4  -3 -10    0.16    2.04
   3 -10   4    2.90    2.05
  -4  -3 -10    0.38    2.46
  -3  10   4   -2.41    2.42
  -4  -3  10    0.13    1.74
 -10   4  -3   -1.37    2.12
 -10  -4   3    3.92    2.57
  -4  -3 -10    1.21    1.63
   3 -10   5    0.31    1.92
  -3 -10  -5    3.25    0.44
   3 -10  -5    3.09    0.61
  -5   3  10    3.70    2.58
   3 -10  -5    4.02    2.52
  10  -5   3    2.38    2.25
 -10   5  -3    3.86    0.51
  10  -5  -3    4.59    0.44
   5  -3 -10    4.00    0.45
  -3  10   5    1.50    1.93
  -5  -3 -10    3.61    0.57
   3  10   5    6.90    2.89
 -10   5  -3    2.18    2.37
 -10  -5   3    4.48    2.50
  -3 -10  -5    3.19    2.59
  10   5   3    2.21    0.43
  -5   3 -10    3.07    0.57
   5   3  10    7.59    2.68
   5  -3 -10    4.02    0.42
  -5   3  10    5.25    2.16
   5  -3  10    5.07    2.30
 -10   5   3    1.04    2.01
   5   3  10    3.81    2.80
  -6   3 -10    5.40    0.61
   3 -10  -6    5.95    0.50
   6   3 -10    5.31    0.40
  10  -6  -3    5.05    0.45
 -10  -6   3    3.85    2.31
   3 -10  -6    5.28    0.68
 -10   6   3    5.79    2.37
  -3 -10  -6    4.63    0.54
   6  -3 -10    5.70    0.46
  10  -6   3    5.74    0.45
   3 -10   6    7.66    2.12
 -10   6  -3    5.59    0.58
  10  -6  -3    6.54    0.50
   3 -10   6    5.06    0.44
  -6   3  10    7.72    2.18
  -6  -3 -10    6.25    0.64
   6  -3 -10    4.83    0.51
  -6   3  10    3.67    2.34
  -3 -10  -6    3.34    0.50
   3  10  -6    4.84    0.40
  -6   3 -10    8.81    2.50
  10   6  -3    5.60    0.48
 -10   6  -3    6.45    2.22
 -10   6   3    4.40    1.92
  -3  10  -7    4.89    0.53
   3 -10  -7    5.25    0.70
  10   7   3    5.95    0.54
  -7   3  10    6.49    2.12
  -3 -10  -7    4.55    0.52
  10  -7  -3    5.05    0.45
   3 -10  -7    4.28    0.59
   3  10  -7    4.81    0.41
  10   7  -3    3.28    0.49
 -10   7  -3    5.49    0.61
   3 -10   7    4.80    0.44
   7   3 -10    4.65    0.40
   3 -10  -7    4.87    0.46
  10  -7  -3    1.93    0.48
   3 -10  -7    5.12    0.51
   3 -10   7    6.75    2.07
 -10   7  -3    6.28    2.28
  -7  -3 -10    4.53    0.63
  -3 -10  -7    4.54    0.54
  -7  -3 -10    5.04    0.52
   7  -3 -10    5.92    0.46
  -7   3 -10    5.39    0.57
  10  -7   3    5.27    0.46
   7  -3 -10    5.49    0.52
  10  -7   3    5.41    0.48
 -10  -7   3    5.44    2.52
  -7   3 -10    5.72    0.65
  -8   3 -10   10.47    0.79
  10  -8   3   10.74    0.65
  -8  -3 -10   10.81    0.78
   3 -10  -8   10.72    0.84
  -3  10  -8   10.75    0.70
 -10  -8  -3   10.39    0.62
  -3 -10  -8    9.76    0.72
  10  -8  -3   10.49    0.61
   3 -10  -8   11.41    0.68
   8  -3 -10   10.19    0.68
   8   3 -10   10.19    0.58
  -3 -10  -8   10.49    0.68
  -8   3 -10   11.25    0.74
   8  -3 -10   10.31    0.62
   3 -10  -8    8.67    0.60
   3 -10  -8   10.49    0.63
 -10   8  -3   10.54    0.77
  10  -8  -3   10.60    0.65
   3 -10   8    9.94    0.59
   3  10  -8   10.16    0.58
  10  -8   3   10.17    0.65
   3 -10  -8    9.78    0.73
  10   8   3   10.10    0.69
  -8  -3 -10   11.69    0.69
  10  -9  -3    4.55    0.53
   3 -10  -9    4.66    0.50
   9  -3 -10    4.92    0.51
  10  -9   3    5.08    0.55
   3 -10  -9    4.99    0.53
  10   9   3    5.40    0.58
   3 -10   9    4.88    0.46
  -9  -3 -10    4.60    0.54
   9   3 -10    5.08    0.45
  -9   3 -10    5.49    0.67
  -3 -10  -9    4.62    0.63
   9   3 -10    4.27    0.41
   3 -10  -9    4.66    0.65
   9  -3 -10    5.56    0.56
 -10   9  -3    5.86    0.68
  -9   3 -10    6.08    0.65
   3 -10  -9    4.06    0.74
 -10  -9  -3    4.72    0.50
  -3 -10  -9    4.47    0.58
  -3  10  -9    4.65    0.60
  10  -9  -3    4.80    0.47
  -9  -3 -10    4.39    0.51
   3  10  -9    4.91    0.45
  10  -9  -3    4.63    0.42
   4  10   0   34.20    3.08
  -4 -10   0   38.64    3.68
   0  -4  10   40.07    3.29
   0  -4  10   37.66    3.51
 -10   0  -4   41.03    3.22
  -4  10   0   38.75    3.58
 -10   0  -4   37.08    4.27
 -10   0   4   38.62    4.03
   0   4  10   40.18    4.42
   4  10   0   39.17    3.91
   0   4 -10   39.48    3.99
  -4  10   0   37.55    4.02
   0  -4 -10   39.09    4.05
  10   0   4   38.97    3.92
 -10  -1  -4  101.11    7.10
  -1  -4  10  105.75    6.31
  -4  10   1  115.24    6.99
 -10   1  -4  115.83    7.31
   1   4 -10  102.63    6.73
   4  10  -1   98.90    5.74
  -4 -10  -1  103.28    6.64
  10   1   4  103.66    6.65
 -10   1   4  117.44    7.05
 -10   1  -4  101.71    6.05
   1  -4 -10  118.74    6.98
  -4  10   1  100.86    6.42
  -1   4 -10  111.45    6.93
   4  10   1  102.19    6.16
  -4  10  -1  105.00    6.25
   1  -4  10  115.38    6.35
  -4  10  -1  111.13    6.86
  -1   4  10  114.37    7.40
  -1  -4  10  107.13    5.83
 -10  -1  -4  104.74    5.91
  -4 -10   1  107.36    6.27
  10  -1   4  119.78    7.01
   4  10   1  104.97    6.86
  -1  -4 -10  113.95    6.98
   2  -4  10   75.43    5.00
   2   4 -10   71.15    5.09
 -10   2  -4   68.99    4.71
   2  -4 -10   72.49    5.16
 -10   2  -4   73.69    5.72
  -2   4  10   63.67    5.60
   4  10   2   68.28    4.80
  -4 -10  -2   72.59    5.30
  -4  10   2   63.87    5.01
   2   4  10   82.15    5.79
  -4  10  -2   67.71    4.56
   4 -10  -2   70.20    5.07
  -4  10  -2   79.27    5.42
  -2  -4 -10   75.61    5.54
  -2   4 -10   72.49    5.43
  -4  10   2   62.70    5.13
   4  10  -2   62.19    3.98
  -2  -4  10   62.10    4.62
   2   4  10   64.04    5.59
   4  10   2   58.50    5.16
 -10   2   4   74.80    5.51
 -10  -2  -4   66.01    5.66
  -2  -4  10   61.40    3.96
  -4 -10   2   63.60    4.39
  10  -2   4   71.21    5.29
  -4  10   3  380.79   18.00
   4 -10  -3  396.93   18.03
  -4 -10  -3  406.65   18.33
   4 -10   3  387.36   17.83
  -4  10  -3  386.45   17.06
   3   4  10  385.91   18.45
   3  -4 -10  409.33   18.04
 -10   3   4  364.68   17.31
  -3   4  10  389.55   18.56
  -4  10   3  315.25   17.76
  -3  -4 -10  402.49   18.39
   4  10   3  406.86   18.63
 -10   3   4  404.69   18.30
  -4  10  -3  384.27   17.99
  -3   4 -10  374.79   18.14
  -3  -4  10  396.25   17.51
  -4 -10   3  362.29   16.76
   3   4  10  376.95   18.47
  10  -3   4  409.17   18.24
 -10   3  -4  384.90   17.52
   3  -4  10  404.20   17.94
  -4   4 -10   20.29    1.05
 -10   4  -4   31.20    3.81
  10  -4  -4   21.04    0.98
  -4  10   4   18.48    3.07
   4 -10  -4   21.26    1.07
   4 -10   4   27.55    3.23
   4  -4 -10   25.92    1.01
   4   4  10   29.68    3.84
  -4  -4  10   29.39    3.07
 -10   4   4   21.68    3.37
 -10   4   4   23.24    3.03
   4 -10  -4   32.86    3.65
 -10  -4   4   29.06    3.54
 -10   4  -4   26.48    1.08
  -4   4 -10   27.06    3.39
  -4  -4 -10   28.28    3.75
   4  10   4   23.13    3.69
  10  -4   4   27.46    3.46
  -4  -4 -10   23.13    1.02
 -10   4  -4   29.81    3.23
  -4  10  -4   23.12    1.09
   4  -4 -10   30.30    3.48
  -4   4  10   23.62    3.72
  10   4   4   20.95    1.03
   4   4  10   27.93    3.82
   4 -10  -4   15.94    1.02
  -4 -10  -4   26.55    3.70
   4  10  -5   86.12    3.72
   5  -4 -10   88.43    3.74
   4 -10   5  102.27    6.19
  10   5  -4   95.90    3.74
  10   5  -4   86.98    3.73
  -5   4  10  111.51    6.40
  10  -5  -4   92.28    3.75
 -10   5  -4  104.55    6.32
   5  -4 -10   94.55    3.73
  -5  -4 -10  107.17    6.96
   5   4  10  101.96    6.80
   5   4 -10   88.24    3.72
   5   4  10  112.34    7.38
   4 -10  -5  100.75    3.80
  -4  10  -5   91.70    3.78
 -10   5  -4  100.37    3.77
  -5   4  10  111.48    7.04
 -10   5   4  100.74    6.19
 -10  -5   4   94.62    6.25
   4 -10   5   90.69    3.73
  -5  -4 -10   98.17    3.77
  -5  -4 -10   83.95    3.73
   5  -4  10  119.30    6.82
  10   6  -4   51.10    2.16
   6  -4 -10   48.60    2.14
 -10   6   4   55.03    4.65
  -6   4 -10   53.52    2.22
   6   4 -10   51.45    2.13
  10  -6  -4   50.65    2.17
   4  10  -6   50.47    2.14
  -6   4 -10   54.23    2.20
  -6   4  10   59.21    4.55
   4  10   6   55.44    4.63
  10  -6  -4   49.52    2.14
   4 -10  -6   52.02    2.16
  -4 -10  -6   49.99    2.17
  -6   4  10   67.45    5.18
  -4 -10  -6   48.57    2.16
   4 -10   6   62.67    4.57
  10  -6   4   50.78    2.15
  10   6  -4   52.99    2.15
   4 -10   6   52.10    2.15
 -10   6  -4   55.03    2.21
 -10   6  -4   64.51    4.73
 -10  -6   4   60.20    4.76
   4 -10  -6   52.64    2.24
   6  -4 -10   52.00    2.17
  -6  -4 -10   54.43    2.21
   4 -10  -7    0.78    0.39
  10  -7  -4    1.20    0.40
  10  -7   4    1.80    0.41
   4 -10  -7    1.30    0.65
   7  -4 -10    1.11    0.41
  10  -7  -4    2.34    0.47
  -7  -4 -10    1.48    0.58
   4 -10  -7    1.56    0.47
  10   7   4    0.93    0.51
   7  -4 -10    1.44    0.46
  -7  -4 -10    0.37    0.47
   4 -10  -7    1.01    0.38
  10   7  -4    1.69    0.45
  -4 -10  -7    1.16    0.51
  -7   4  10    2.07    1.96
 -10   7  -4    2.25    2.00
 -10  -7  -4    0.72    0.40
  10  -7   4    1.64    0.41
  -4 -10  -7   -0.62    0.47
  -7   4 -10    1.60    0.54
 -10   7  -4    1.93    0.58
   4 -10   7    1.16    0.39
   4 -10  -7    1.46    0.53
   7   4 -10    1.13    0.36
   4  10  -7    1.19    0.36
  -7   4 -10    1.37    0.60
 -10   8  -4    7.25    0.70
   8  -4 -10    6.63    0.58
   4 -10  -8    6.54    0.51
   4 -10  -8    6.17    0.65
  -4 -10  -8    5.89    0.60
   4 -10  -8    6.44    0.52
   4  10  -8    6.30    0.49
  -4  10  -8    6.84    0.65
  10  -8   4    6.10    0.54
  -8   4 -10    6.28    0.70
  10  -8  -4    6.04    0.54
  10   8  -4    5.87    0.57
  10  -8   4    7.17    0.54
   4 -10  -8    7.16    0.76
  -4 -10  -8    7.11    0.62
   8  -4 -10    6.12    0.54
  10   8   4    7.43    0.61
  10  -8  -4    5.74    0.51
  -8  -4 -10    7.48    0.69
   4 -10  -8    6.74    0.57
   8   4 -10    6.30    0.48
   4 -10   8    6.53    0.50
 -10  -8  -4    6.31    0.51
  -8  -4 -10    7.08    0.60
  -8   4 -10    6.93    0.68
  -4 -10  -9    1.84    0.60
 -10   9  -4    2.48    0.67
  10  -9   4    1.83    0.50
  -9   4 -10    1.75    0.66
  -4  10  -9    1.28    0.59
   4 -10  -9    1.47    0.51
  10   9   4    1.69    0.55
   4 -10  -9    1.70    0.69
   4  10  -9    1.32    0.42
  10  -9  -4    1.63    0.43
  -9   4 -10    1.26    0.64
  -9  -4 -10    2.26    0.54
   4 -10   9    1.17    0.43
 -10  -9  -4    1.71    0.48
   9   4 -10    1.32    0.42
   4 -10  -9    1.84    0.47
  10  -9  -4    1.34    0.49
  10  -9  -4    1.43    0.37
   9  -4 -10    0.73    0.53
  -4 -10  -9    2.33    0.56
   4 -10  -9    2.04    0.49
   4 -10  -9    1.18    0.62
   9  -4 -10    1.56    0.47
   0   5 -10    4.79    2.56
   0  -5  10    3.74    2.11
  -5  10   0    3.47    2.12
   5  10   0    1.28    1.50
 -10   0  -5    0.93    1.78
  -5  10   0    0.97    2.48
   0  -5  10    2.93    1.74
 -10   0   5    0.18    2.32
  -5 -10   0    1.91    2.24
  10   0   5    0.97    2.26
 -10   0  -5    2.65    2.54
   0  -5 -10    3.40    2.56
  -1  -5 -10  219.25   11.43
   5  10   1  202.85   10.27
 -10   1   5  227.70   11.35
 -10   1  -5  205.56   11.46
 -10  -1  -5  201.83   11.53
  -5 -10  -1  217.82   11.13
  -5  10  -1  218.87   11.28
 -10   1  -5  211.55   10.48
  -5  10   1  201.69   10.75
  10  -1   5  228.64   11.42
   1  -5  10  217.42   10.47
   1   5  10  196.03   11.44
  -1   5  10  216.55   11.74
  -5  10  -1  210.10   10.55
   1   5 -10  212.62   11.03
  -5 -10   1  202.90   10.57
   1  -5 -10  217.13   11.27
  -5  10   1  216.30   11.28
 -10  -1  -5  203.71   10.29
  -1  -5  10  218.18    9.99
  -1   5 -10  216.84   11.25
 -10  -1   5  238.20   11.30
  10   1   5  205.01   11.15
  -1  -5  10  212.85   10.73
   5  10   1  203.85   11.36
  -5 -10  -2    4.52    2.53
   5  10   2    4.97    2.82
   5 -10   2    2.32    2.22
   2   5 -10    5.10    2.17
 -10   2  -5    1.94    1.99
  -5  10  -2    3.65    1.98
  -2   5  10    8.41    2.98
   2   5  10    1.15    2.71
  -2   5 -10    3.56    2.49
   2   5  10    6.40    2.79
  10  -2   5    6.29    2.59
   2  -5  10    3.95    2.05
 -10   2   5    5.33    1.84
  -5 -10   2    5.36    2.07
  -5  10   2    7.45    2.53
  -2  -5  10    2.98    2.26
   2  -5 -10    5.39    2.60
  -2  -5 -10    6.24    2.79
 -10  -2   5    1.39    2.15
 -10  -2  -5    7.06    2.83
 -10   2   5    3.08    2.48
  -5  10  -2    4.07    2.34
  -5  10   2    5.85    2.41
 -10   2  -5    4.09    2.70
 -10   3   5   16.03    3.25
   5 -10  -3   15.68    0.89
   3   5 -10   24.04    3.03
  -3   5 -10   22.04    3.43
   3   5 -10   15.00    0.80
  10   3  -5   20.29    0.86
  -5 -10  -3   16.42    0.87
   3  -5  10   21.84    3.01
 -10   3  -5   24.03    3.54
   5 -10   3   16.74    0.87
  -5 -10  -3   24.19    3.53
  10  -3   5   18.57    3.22
  -5  10   3   18.94    3.17
   5  10   3   19.29    3.46
  -3   5  10   19.15    3.59
   3   5  10   16.75    3.55
   3   5  10   13.20    3.29
  -5  10  -3   21.48    2.59
  -3   5 -10   17.26    0.80
  10  -3  -5   20.28    0.85
   3  -5 -10   17.56    0.84
 -10   3  -5   17.80    2.80
  -3   5 -10   22.89    0.96
 -10   3   5   20.31    2.63
  -3  -5 -10   17.75    3.47
   3  -5 -10   18.28    0.90
   3  -5 -10   23.17    3.40
   5 -10   3   23.14    3.09
 -10  -3  -5   15.88    3.30
  -5  10  -3   15.73    3.02
  -3  -5  10   19.77    2.79
   5  10   4   22.54    3.60
  -4  -5 -10   18.65    0.94
  -4  -5 -10   21.84    3.68
  -5  10   4   22.59    3.41
  -4  -5  10   25.33    3.03
 -10   4   5   25.99    2.97
  -4   5 -10   18.91    0.81
   4  -5 -10   16.48    0.85
 -10   4  -5   23.80    3.02
   5  10   4   20.16    2.89
  -4   5  10   28.55    3.91
   4  -5  10   22.30    3.19
  -4   5  10   17.15    3.17
  -5 -10  -4   17.66    0.90
   5  10  -4   16.93    0.85
  10  -4  -5   18.46    0.86
   5 -10   4   24.64    3.21
   4  -5 -10   26.50    3.38
  -5  10  -4   17.60    0.96
  -4  -5 -10   15.27    0.88
  -5 -10  -4   19.02    3.47
  -4   5 -10   19.51    0.96
  10   4  -5   19.74    0.88
 -10   4  -5   24.37    3.53
   5 -10   4   17.94    0.87
  10  -4  -5   18.59    0.88
   5 -10  -4   19.21    0.92
   4   5 -10   17.74    0.83
 -10  -4   5   23.17    3.31
   5 -10  -4   17.13    0.98
   4   5  10   21.99    3.72
  10   5  -5    1.38    0.43
 -10   5  -5    1.53    2.07
  -5   5 -10    2.83    0.56
  -5  -5 -10    1.46    0.54
  10  -5   5    1.45    0.37
  -5   5 -10    1.33    0.32
   5   5 -10    1.37    0.36
  -5   5  10   -0.20    2.18
  10  -5  -5    1.64    0.43
 -10  -5   5    2.48    2.19
   5 -10  -5    1.78    0.61
   5  -5  10   -0.41    2.21
  -5   5 -10    1.60    0.53
   5  10   5    1.41    1.97
   5 -10   5    1.27    0.42
  10   5  -5    1.65    0.41
   5 -10  -5    1.33    0.40
  -5  -5 -10    1.37    0.45
 -10   5   5    2.15    2.02
  -5  10  -5    1.63    0.58
   5  10  -5    1.54    0.38
  -6   5 -10   20.15    0.89
  -6   5 -10   19.54    1.02
  10  -6   5   19.21    0.93
  -6   5  10   21.07    3.06
  10   6  -5   19.44    0.95
  10   6  -5   19.82    0.94
   5 -10  -6   21.77    1.09
   5  10   6   23.97    3.13
   5 -10  -6   19.97    0.91
   5 -10  -6   19.95    0.91
  10  -6  -5   20.11    0.97
  -6  -5 -10   20.18    1.03
   5  10  -6   18.46    0.92
 -10  -6  -5   18.77    0.94
  -5 -10  -6   19.74    0.97
   5 -10  -6   20.16    0.95
   5 -10   6   20.37    0.94
   6   5 -10   19.47    0.91
 -10   6  -5   24.06    3.03
 -10   6  -5   22.58    1.06
  10  -7   5    0.91    0.42
   5 -10  -7    0.40    0.65
  -7   5 -10    0.28    0.57
  10   7  -5    0.94    0.41
  -5  10  -7    2.11    0.63
   5 -10  -7    1.21    0.56
   5 -10  -7    0.44    0.39
   5 -10   7    1.29    0.42
  10   7  -5    0.27    0.45
   5 -10  -7    0.71    0.46
   5  10  -7    1.04    0.40
  -7  -5 -10    0.37    0.58
  -7   5 -10    0.48    0.61
  -7  -5 -10    0.19    0.51
   5 -10  -7    0.93    0.39
  10  -7   5    1.12    0.41
  10  -7  -5    0.38    0.42
  -5 -10  -7    0.70    0.51
 -10   7  -5    0.69    0.61
   7   5 -10    0.41    0.38
 -10  -7  -5    1.37    0.44
  10   8  -5   22.42    1.03
   5 -10  -8   23.30    1.06
  -5 -10  -8   22.45    1.09
  -5  10  -8   19.22    0.95
  -5  10  -8   22.28    1.14
   5 -10  -8   22.45    1.18
  10  -8  -5   21.85    1.04
  10   8  -5   22.60    1.06
   8  -5 -10   22.19    1.08
  10  -8   5   23.24    1.05
   8   5 -10   22.82    1.02
  10  -8  -5   20.66    1.04
  -8   5 -10   23.77    1.17
  -8  -5 -10   23.11    1.07
 -10  -8  -5   22.37    1.06
  -5  10  -8   19.94    1.17
 -10   8  -5   23.86    1.17
   5 -10  -8   21.43    1.03
  10  -8  -5   21.90    1.00
  -8   5 -10   21.86    1.18
  -5 -10  -8   23.26    1.08
   5  10  -8   22.33    1.02
   5 -10  -8   22.87    1.12
   5 -10   8   22.68    1.04
  10  -8   5   20.92    1.03
  -8  -5 -10   21.86    1.12
   5 -10  -8   21.67    1.03
  10  -9  -5   10.60    0.60
  -9   5 -10   10.66    0.85
 -10  -9  -5   10.80    0.67
   5 -10  -9   10.87    0.71
  -5  10  -9    8.75    0.53
  10  -9  -5    9.28    0.69
  -5  10  -9    9.65    0.80
   5 -10  -9   10.00    0.77
  -9   5 -10   10.91    0.85
 -10   9  -5    9.66    0.83
   9   5 -10   10.53    0.64
   9  -5 -10   10.59    0.73
  -5 -10  -9    9.35    0.74
   5 -10  -9    9.00    0.84
  -5 -10  -9   10.22    0.75
  10  -9  -5   10.44    0.64
  10   9  -5    9.54    0.63
  -9  -5 -10   11.16    0.71
   5 -10  -9   10.35    0.67
   5 -10  -9   10.00    0.66
  10  -9   5   10.82    0.70
   5 -10   9   10.33    0.66
   5  10  -9   10.18    0.64
   0  -6 -10    4.15    2.49
 -10   0   6    4.11    2.36
   0  -6 -10    3.20    0.53
  -6  10   0    5.52    2.27
   6 -10   0    2.41    0.43
 -10   0  -6    3.74    0.52
   0   6 -10    3.50    0.34
   0  -6  10    5.15    1.64
 -10   0  -6    5.13    1.93
   0  -6  10    6.33    2.24
 -10   0  -6    6.07    2.76
  10   0   6    6.36    2.54
   0   6 -10    5.01    2.36
   6 -10  -1   48.21    1.93
  -1  -6  10   54.46    4.34
  -6  10  -1   58.39    4.19
  -1  -6 -10   58.56    4.92
   1  -6 -10   48.28    1.95
   1  -6 -10   52.20    1.94
  10   1  -6   42.74    1.90
 -10   1  -6   51.29    1.96
  -1   6 -10   56.13    4.64
   1   6 -10   56.18    4.47
   1  -6 -10   48.26    1.91
   6  10   1   55.54    3.76
 -10   1   6   60.16    4.64
 -10  -1   6   62.82    4.60
 -10  -1  -6   57.48    4.02
  -6  10   1   53.66    4.27
  -1  -6 -10   39.56    1.93
   1  -6 -10   59.38    4.89
 -10   1  -6   59.19    5.04
   1  -6  10   58.21    3.88
  10  -1   6   59.85    4.84
 -10  -1  -6   58.29    5.06
  -1   6 -10   45.95    1.88
 -10  -1  -6   54.25    1.96
 -10   1  -6   55.76    4.12
   2  -6 -10    1.52    0.51
 -10  -2   6    2.49    2.03
  -2  -6 -10    1.50    0.45
  -2   6 -10    1.97    0.52
   2  -6  10    8.19    2.10
  -2   6 -10    2.05    0.32
  10  -2  -6    1.67    0.41
   2   6 -10    5.48    2.23
  10   2  -6    2.54    0.40
  -2  -6 -10    3.09    0.50
  -6  10   2    0.55    2.15
 -10   2  -6    5.37    2.60
   2  -6 -10    2.58    0.47
   2  -6 -10    1.64    2.48
  -6 -10  -2    2.06    0.43
   6  10  -2    2.73    0.40
   2   6  10    2.48    2.76
   2  -6 -10    2.75    0.42
 -10   2   6    5.23    2.61
  -6  10  -2    3.01    1.97
  -2  -6 -10    3.07    2.58
  -2  -6  10    2.48    2.15
  -2   6 -10    0.84    2.40
   6 -10  -2    2.67    0.47
 -10   2  -6    3.35    0.51
 -10   2  -6    1.82    1.92
   6  10   3  245.47   12.40
 -10   3  -6  226.04    8.70
   6  10  -3  205.56    8.66
   3   6 -10  186.52    8.65
   3  -6  10  280.21   11.59
  -3   6 -10  231.89    8.70
 -10   3  -6  249.94   12.01
 -10   3  -6  266.82   11.59
   3  -6 -10  218.82    8.68
  -6 -10  -3  205.35    8.67
   3   6 -10  244.57   11.24
  -3  -6 -10  209.56    8.67
 -10  -3   6  272.84   11.54
  10  -3  -6  219.21    8.66
  -3  -6 -10  221.14    8.68
   3  -6 -10  222.11    8.67
 -10   3   6  231.96   10.79
  10   3  -6  226.64    8.67
  -6  10  -3  223.12    8.70
   6 -10  -3  224.15    8.68
  -3  -6  10  249.70   11.50
  -3  -6 -10  216.71    8.69
  -3   6 -10  211.90    8.65
 -10   4  -6   12.31    0.77
  -6  10  -4   10.72    0.77
 -10   4  -6   14.69    3.10
 -10   4  -6   13.70    0.75
  10   4  -6   11.12    0.64
  -6 -10  -4   11.19    0.69
  -4  -6  10   14.36    2.77
  10  -4  -6   10.53    0.65
 -10   4   6   13.03    2.48
  -4   6 -10   11.69    0.74
  -4  -6 -10   10.19    0.69
   4  -6  10   15.57    2.80
   4  -6 -10   11.15    0.69
  -4  -6 -10   10.60    0.73
  -4   6 -10   12.96    0.78
  10  -4  -6   11.36    0.66
   4  -6 -10   10.62    0.71
  10   4  -6   10.86    0.64
   6  10  -4   10.99    0.63
 -10   4  -6   14.95    2.90
  -4   6 -10   11.33    0.58
   6 -10   4   11.31    0.66
   6 -10  -4   10.86    0.72
 -10  -4   6    8.88    2.19
   4   6 -10   10.41    0.59
 -10   5  -6   86.72    6.30
  -6  10  -5   86.88    3.40
   6 -10  -5   83.14    3.32
  10   5  -6   79.68    3.34
   5   6 -10   82.97    3.32
   6  10   5   77.06    3.34
  -5   6 -10   90.65    3.40
  -5   6 -10   86.60    3.40
   5  -6 -10   80.47    3.35
 -10   5  -6   71.17    3.37
   6 -10  -5   85.18    3.37
  10  -5   6   82.57    3.33
   6 -10   5   85.11    3.35
  10   5  -6   86.12    3.34
 -10   5   6   87.52    5.81
   6 -10  -5   80.49    3.32
  10  -5  -6   64.60    3.32
  -5   6 -10   82.68    3.31
   6  10  -5   79.34    3.33
  -5  -6 -10   74.22    3.34
  -5  -6 -10   83.42    3.37
   5  -6 -10   86.95    3.36
   6 -10  -5   92.47    3.41
 -10  -5  -6   80.40    3.34
  10  -5  -6   83.03    3.35
  10   6  -6   29.92    1.33
 -10  -6  -6   29.88    1.33
   6  -6 -10   28.96    1.35
  -6   6 -10   32.28    1.42
  10  -6  -6   29.43    1.35
  -6 -10  -6   29.25    1.34
   6  -6 -10   26.81    1.33
   6 -10  -6   29.56    1.30
   6 -10  -6   29.31    1.31
  -6 -10  -6   29.40    1.36
  10  -6   6   30.75    1.32
   6 -10   6   30.43    1.33
  10   6  -6   30.00    1.32
   6  10  -6   30.65    1.32
  -6  -6 -10   30.84    1.38
   6   6 -10   30.75    1.30
   6 -10  -6   31.39    1.44
  -6   6 -10   29.42    1.27
   7  -6 -10    7.98    0.62
   6 -10  -7   10.17    0.82
   7   6 -10    8.97    0.59
 -10  -7  -6    9.44    0.63
  10  -7  -6    9.73    0.59
  -7   6 -10    9.98    0.53
  -7  -6 -10    9.43    0.72
  10   7  -6    8.85    0.59
  -6 -10  -7    9.31    0.68
  10  -7   6    9.84    0.62
  10   7  -6    9.27    0.64
  -7  -6 -10   10.55    0.71
   6 -10   7    9.63    0.63
   6 -10  -7   10.85    0.60
   6  10  -7    9.10    0.61
  10  -7  -6    9.28    0.64
  -7   6 -10   10.33    0.78
   6 -10  -7    9.52    0.59
  -8  -6 -10    3.32    0.60
   6 -10  -8    3.93    0.50
   6  10  -8    4.46    0.50
  -6 -10  -8    3.66    0.57
  -8  -6 -10    3.42    0.59
   6 -10  -8    2.85    0.62
  10   8  -6    3.98    0.47
  -8   6 -10    3.29    0.72
   6 -10   8    3.73    0.49
   6 -10  -8    3.45    0.73
  10  -8  -6    3.67    0.51
   6 -10  -8    3.24    0.48
  -6  10  -8    2.37    0.73
 -10  -8  -6    3.19    0.53
  10  -8  -6    3.80    0.46
  10   8  -6    3.24    0.54
  10  -8   6    3.32    0.51
   8   6 -10    3.26    0.48
  -8   6 -10    2.51    0.68
  -8   6 -10    3.97    0.37
  -6  10  -9    1.93    0.33
   6 -10  -9    1.78    0.57
  10  -9  -6    2.57    0.53
  10   9  -6    2.29    0.56
  -9   6 -10    1.90    0.72
  10  -9   6    2.49    0.56
   6 -10  -9    2.42    0.53
   6 -10  -9    2.45    0.66
  -9  -6 -10    3.27    0.61
  -6  10  -9    2.33    0.71
  10   9  -6    1.33    0.45
  -6  10  -9    1.86    0.78
  -9   6 -10    2.24    0.37
   6  10  -9    1.79    0.52
 -10   9  -6    3.01    0.79
 -10  -9  -6    1.65    0.56
  -9   6 -10    2.45    0.76
   6 -10   9    2.46    0.52
  10  -9  -6    1.61    0.46
   6 -10  -9    2.57    0.51
   6 -10  -9    2.22    0.72
   9   6 -10    2.65    0.50
   7 -10   0    0.60    0.44
   0  -7 -10   -0.12    0.47
   0  -7 -10    0.47    0.44
 -10   0   7    0.78    2.10
 -10   0  -7    1.02    1.75
   0   7 -10    0.33    0.29
   7  10   0   -0.51    0.40
   0   7 -10    1.02    2.09
  -7 -10   0   -0.37    0.38
   0  -7 -10   -0.11    0.52
  -7  10   0   -0.71    1.93
   0  -7 -10   -0.29    0.43
 -10   0  -7    0.31    0.49
  -7 -10  -1    1.40    0.41
 -10   1  -7    2.30    1.92
 -10  -1  -7    0.16    1.69
  -1   7 -10    1.65    0.49
   7  10  -1    1.04    0.41
   1  -7 -10    0.95    0.42
  -7  10  -1    2.69    1.92
  -1   7 -10    0.91    0.31
 -10   1  -7    1.69    0.51
  -1  -7 -10    1.27    0.43
   1   7 -10   -1.75    2.06
 -10   1   7    2.03    2.24
  -7 -10   1    0.69    0.38
   7 -10   1    1.01    0.43
  10  -1  -7    1.59    0.38
  -7  10   1    2.25    2.08
   7 -10  -1    1.36    0.47
  -1  -7 -10    1.15    0.43
   1  -7 -10    1.20    0.46
   1  -7 -10    0.91    0.46
 -10  -1   7    2.44    2.10
  -1  -7 -10    1.34    0.49
 -10   1  -7    5.06    2.63
   1  -7 -10    1.80    0.53
   7  10   1    1.23    0.41
  -7  10  -1    0.73    0.48
 -10  -1  -7    3.20    0.49
  -1  -7 -10    1.66    0.47
 -10  -2  -7    4.83    0.55
   7  10   2    4.14    0.48
   2  -7  10    7.99    2.04
 -10  -2   7    9.06    2.26
   7 -10  -2    4.40    0.52
 -10  -2  -7    5.13    0.46
 -10   2  -7    4.11    0.56
  -2  -7 -10    5.02    0.53
  -2   7 -10    5.19    0.37
  -2  -7 -10    4.85    0.50
   2  -7 -10    4.38    0.51
  -7 -10   2    5.20    0.42
   2   7 -10    5.02    0.40
  -7  10  -2    7.00    2.13
  -7 -10  -2    4.41    0.50
   2  -7 -10    4.19    0.51
  -2  -7 -10    4.15    0.50
 -10   2  -7    2.93    2.03
   7 -10   2    6.06    0.49
 -10   2  -7    5.14    0.57
   2  -7 -10    4.92    0.58
   2  -7 -10    5.21    0.50
   7  10  -2    4.57    0.47
 -10   2  -7    3.54    2.49
   2   7 -10    5.23    2.06
  10  -2  -7    4.59    0.47
  -7  10  -2    4.04    0.56
  -2   7 -10    4.70    0.56
  -7  10  -3   33.30    1.54
  -3  -7 -10   33.36    1.50
   7 -10  -3   35.51    1.51
   3  -7 -10   33.18    1.51
  10   3  -7   34.88    1.46
  -3   7 -10   33.11    1.43
  10   3  -7   35.05    1.47
   7 -10  -3   33.41    1.43
   7  10  -3   34.96    1.47
  -3  -7 -10   34.81    1.54
  10  -3  -7   33.02    1.46
 -10   3  -7   35.05    1.55
 -10   3  -7   45.21    4.45
  -3  -7 -10   35.92    1.50
  -3   7 -10   36.42    1.54
 -10  -3   7   38.33    3.50
   3  -7 -10   34.33    1.49
 -10  -3  -7   35.44    1.47
   3  -7 -10   33.69    1.47
   3  -7 -10   34.04    1.48
   3  -7  10   44.75    3.78
  -7 -10  -3   34.10    1.48
  10  -3  -7   35.29    1.47
 -10   3  -7   36.30    1.54
  -7 -10   3   33.24    1.44
   7  10   3   36.92    1.48
   7 -10   3   21.98    1.45
  -4   7 -10   56.56    2.22
  -4   7 -10   49.99    2.11
   7 -10  -4   53.16    2.18
  -7  10  -4   52.99    2.22
  -4   7 -10   54.46    2.22
   4  -7 -10   51.87    2.16
   7  10  -4   49.65    2.15
  10  -4  -7   50.74    2.15
  -4  -7 -10   52.65    2.18
 -10   4  -7   54.08    2.23
  10  -4  -7   49.22    2.15
   4  -7 -10   52.28    2.18
  10   4  -7   51.88    2.15
   7 -10  -4   50.65    2.12
   7 -10  -4   48.75    2.12
  -7 -10  -4   51.11    2.16
  10   4  -7   53.16    2.14
  -7 -10   4   49.38    2.12
 -10  -4  -7   50.75    2.15
   4  -7 -10   51.08    2.17
  -4  -7 -10   49.51    2.17
   4  -7  10   53.87    4.52
   7  10   4   50.30    2.16
 -10   4  -7   51.53    2.21
  10  -5  -7   62.18    2.42
  -5   7 -10   57.66    2.49
 -10   5  -7   62.08    2.49
  -5  -7 -10   56.94    2.45
   7  10   5   57.13    2.43
   5  -7 -10   55.58    2.45
  10   5  -7   58.39    2.41
  -5   7 -10   57.93    2.49
  -5  -7 -10   57.04    2.44
  -5   7 -10   57.73    2.38
  10  -5  -7   60.28    2.41
   7 -10  -5   56.66    2.39
   7 -10  -5   57.02    2.45
  -7  10  -5   58.00    2.50
   5  -7 -10   55.19    2.44
  -7 -10   5   55.65    2.39
   7  10  -5   58.82    2.42
 -10  -5  -7   57.19    2.42
  10   5  -7   56.75    2.41
   5  -7 -10   57.04    2.42
  10  -5  -7   53.38    2.42
   7 -10  -5   56.15    2.39
   5   7 -10   61.07    2.40
  -7 -10  -5   57.45    2.43
  10  -5   7   60.70    2.41
   5  -7 -10   57.95    2.43
 -10   5  -7   61.31    2.50
  -7 -10  -6   37.25    1.62
  -7  10  -6   36.11    1.73
 -10   6  -7   41.47    1.73
   6  -7 -10   35.03    1.64
   7 -10  -6   37.03    1.58
  -6   7 -10   39.01    1.72
  -7 -10   6   36.44    1.57
  -6   7 -10   38.41    1.72
   6  -7 -10   37.83    1.63
 -10  -6  -7   35.97    1.62
   6  -7 -10   37.46    1.65
   6  -7 -10   36.42    1.62
  -6  -7 -10   37.51    1.65
  -6   7 -10   37.38    1.56
  10   6  -7   35.68    1.60
  10  -6  -7   36.88    1.60
  10   6  -7   37.34    1.62
   6   7 -10   37.29    1.60
   7  10  -6   37.48    1.61
  10  -6   7   36.61    1.61
   7 -10   6   36.06    1.63
   7 -10  -6   38.08    1.60
  -7 -10  -6   36.45    1.64
   7  -7 -10   14.00    0.84
   7  -7  10   14.98    0.81
   7  -7 -10   14.54    0.86
   7 -10   7   15.72    0.84
  10   7  -7   14.15    0.78
   7  -7 -10   15.10    0.83
  -7  -7 -10   14.27    0.87
  10  -7  -7   15.23    0.84
   7  10  -7   15.27    0.82
  10  -7  -7   15.58    0.80
 -10   7  -7   16.37    1.01
  -7 -10  -7   15.59    0.86
   7  -7 -10   15.54    0.89
  10   7  -7   15.36    0.83
   7 -10  -7   14.95    0.78
  -7   7 -10   14.88    0.97
   7 -10  -7   15.58    0.99
   7 -10  -7   15.64    0.80
 -10  -7  -7   15.30    0.84
   7   7 -10   15.28    0.80
  -7   7 -10   15.32    0.73
  10  -7   7   14.71    0.82
  10   8  -7   26.31    1.26
  10  -8  -7   29.18    1.30
   8  -7 -10   24.50    1.28
   7 -10  -8   28.67    1.42
  -8  -7 -10   28.66    1.34
   8   7 -10   30.19    1.30
  -7 -10  -8   29.03    1.33
  -8   7 -10   26.97    1.22
   7  10  -8   29.97    1.29
 -10  -8  -7   28.26    1.31
  -8  -7 -10   26.71    1.32
  10  -8  -7   26.94    1.27
  -8   7 -10   30.32    1.44
   8  -7 -10   29.45    1.30
  10  -8   7   28.11    1.30
   7 -10  -8   27.54    1.29
  -7  10  -8   26.97    1.44
   7 -10  -8   27.40    1.28
  10   8  -7   29.34    1.31
   7 -10   8   30.86    1.31
   7 -10  -8   27.60    1.36
   8  -7 -10   29.45    1.34
  -9   7 -10    8.22    0.87
  -9   7 -10    7.86    0.49
   7 -10  -9    8.00    0.74
  10  -9   7    8.18    0.68
  -9   7 -10    7.37    0.87
  -7  10  -9    8.51    0.89
  10   9  -7    6.85    0.56
   7 -10  -9    8.31    0.67
  -7  10  -9    6.81    0.46
 -10  -9  -7    8.66    0.70
   7 -10  -9    7.08    0.84
   7 -10  -9    8.11    0.64
   9   7 -10    8.47    0.65
  10  -9  -7    7.93    0.61
  10  -9  -7    7.61    0.66
  -9  -7 -10    8.16    0.72
   7 -10   9    8.60    0.67
  10   9  -7    7.22    0.67
   9  -7 -10    7.22    0.64
   0  -8 -10    0.41    0.40
 -10   0  -8    0.57    1.87
 -10   0   8   -0.20    1.96
  10   0  -8    0.26    0.38
   0  -8 -10    0.24    0.47
  -8  10   0    0.12    0.45
   0   8 -10    0.16    0.43
   8 -10   0    0.03    0.46
   0  -8 -10    0.59    0.45
   8 -10   0   -0.05    0.30
   0  -8 -10    0.26    0.49
 -10   0  -8    0.51    0.39
   0  -8 -10    0.16    0.51
  -8 -10   0   -0.31    0.38
 -10   0  -8    0.28    0.50
   8  10   0    0.50    0.43
 -10   0  -8   -0.60    0.46
 -10   1  -8    7.86    0.52
   1  -8 -10    8.62    0.60
 -10  -1   8    7.38    2.15
   1  -8 -10    8.33    0.61
   8  10  -1    8.54    0.58
 -10  -1  -8    8.32    0.62
 -10   1  -8    7.54    0.62
  -1  -8 -10    7.89    0.59
   1   8 -10    8.43    0.50
  10  -1  -8    8.76    0.55
   8  10   1    8.40    0.58
   8 -10   1    8.85    0.60
   1   8 -10    7.46    2.37
   8 -10  -1    8.79    0.61
  -1  -8 -10    8.11    0.61
  -8 -10  -1    8.34    0.56
   1  -8 -10    7.18    0.59
   1  -8 -10    8.24    0.67
  -1  -8 -10    8.75    0.65
  -8  10  -1    8.26    0.63
 -10  -1  -8    9.14    2.25
   1   8 -10    7.27    0.56
  10   1  -8    7.57    0.53
  -8  10  -1    8.38    2.31
  -1  -8 -10    8.59    0.59
 -10   1  -8    7.98    0.65
   1  -8 -10    8.18    0.54
  -1   8 -10    9.02    0.62
   1  -8  10    8.34    0.47
  -8 -10   1    7.69    0.53
 -10  -1  -8    8.75    0.56
   8 -10  -1    7.60    0.47
   2  -8 -10    4.12    0.60
  -8  10  -2    4.42    0.59
 -10  -2  -8    5.12    0.48
   8  10   2    4.76    0.51
  -2  -8 -10    4.33    0.52
  10   2  -8    4.92    0.40
 -10   2  -8    4.12    0.57
   8 -10  -2    4.85    0.40
   8  10  -2    4.50    0.49
 -10   2  -8    4.01    0.59
  -8 -10  -2    4.27    0.47
  10  -2  -8    3.38    0.41
 -10  -2  -8    5.20    0.53
   8 -10   2    4.03    0.51
   2  -8 -10    4.04    0.51
  -2   8 -10    4.88    0.56
   2  -8 -10    4.50    0.50
  -2  -8 -10    4.35    0.51
  10  -2  -8    4.44    0.48
  -8 -10   2    4.14    0.43
   2  -8 -10    4.19    0.52
   8 -10  -2    4.53    0.54
   2  -8  10    4.12    0.39
   2   8 -10    4.39    0.41
  -2   8 -10    4.02    0.37
 -10   3  -8   24.96    1.19
 -10   3  -8   24.60    1.18
 -10  -3  -8   23.15    1.13
  10  -3  -8   24.77    1.11
  -3  -8 -10   23.10    1.13
   8 -10   3   27.14    1.12
   3  -8 -10   24.10    1.17
   3  -8 -10   22.73    1.12
  -3  -8 -10   23.77    1.12
  -3   8 -10   25.73    1.18
   3   8 -10   23.62    1.07
  -3   8 -10   23.59    1.04
  10  -3  -8   24.72    1.09
   3  -8 -10   24.77    1.12
   3  -8 -10   21.80    1.18
  10  -3  -8   21.43    1.07
  -3  -8 -10   25.33    1.18
   8 -10  -3   22.95    1.06
   8  10  -3   23.22    1.10
   8 -10  -3   22.57    1.04
  -8 -10   3   22.59    1.06
   3  -8  10   24.44    1.07
 -10  -3  -8   24.49    1.11
   8  10   3   22.87    1.11
   3  -8 -10   25.03    1.12
  -8 -10  -3   23.17    1.11
   8 -10  -3   24.38    1.14
  10   3  -8   24.13    1.07
  -8  10  -3   24.90    1.19
   8 -10  -4    1.75    0.34
   8 -10   4    1.64    0.50
   4  -8 -10    1.68    0.58
   8  10   4    1.04    0.48
  -4   8 -10    1.34    0.33
   8  10  -4    1.36    0.47
  10   4  -8    0.97    0.43
   8 -10  -4    1.78    0.53
  10  -4  -8    1.49    0.44
  -8  10  -4    2.39    0.64
  -4  -8 -10    1.87    0.61
 -10  -4  -8    1.47    0.46
 -10   4  -8    2.67    0.65
  -4   8 -10    1.64    0.64
  -4  -8 -10    0.93    0.53
  -4   8 -10    1.69    0.62
  -8 -10  -4    1.90    0.51
  10  -4  -8    1.27    0.49
 -10   4  -8    1.05    0.62
  -4  -8 -10    1.16    0.53
   4  -8 -10    1.89    0.51
   4  -8  10    1.82    0.41
   4  -8 -10    1.97    0.50
   4  -8 -10    1.41    0.50
   8 -10  -4    1.40    0.39
  -8 -10   4    1.20    0.37
   4  -8 -10    1.94    0.59
  10   4  -8    1.05    0.44
  -8  10  -5    2.95    0.69
  -8 -10  -5    2.24    0.53
   8 -10  -5    2.39    0.39
  -5   8 -10    2.48    0.36
 -10   5  -8    2.13    0.69
   8  10  -5    2.15    0.50
   5  -8  10    2.47    0.46
 -10  -5  -8    2.36    0.50
   8 -10  -5    2.05    0.56
   5  -8 -10    2.28    0.61
 -10   5  -8    3.42    0.69
  -5   8 -10    3.05    0.67
   8  10   5    1.88    0.54
  10   5  -8    2.70    0.48
  -5   8 -10    2.77    0.68
   5  -8 -10    2.56    0.53
   5  -8 -10    3.58    0.59
   8 -10  -5    2.49    0.45
  10  -5  -8    2.25    0.53
  -5  -8 -10    2.36    0.59
  -5  -8 -10    1.50    0.54
   5  -8 -10    2.68    0.54
  10   5  -8    2.17    0.45
  10   6  -8    8.57    0.61
 -10   6  -8    8.23    0.83
  -8 -10  -6    7.26    0.68
   6  -8 -10    6.25    0.70
  -6   8 -10    7.40    0.48
  -6  -8 -10    8.26    0.67
  10   6  -8    7.75    0.56
   6   8 -10    9.18    0.61
 -10   6  -8    9.34    0.82
   8 -10  -6    7.36    0.56
   8  10  -6    7.98    0.62
 -10  -6  -8    7.35    0.62
  -6   8 -10    7.94    0.82
  10  -6  -8    8.46    0.62
   6  -8 -10    7.72    0.63
  10  -6   8    8.47    0.61
   6  -8  10    8.23    0.59
  -6   8 -10    7.58    0.80
   6  -8 -10    8.12    0.67
  -8  10  -6    7.46    0.84
   6  -8 -10    6.64    0.66
   8 -10  -6    7.98    0.58
   8 -10  -7    3.55    0.48
  -8 -10  -7    3.34    0.60
   7  -8 -10    3.46    0.61
  -7   8 -10    3.46    0.76
  10   7  -8    3.78    0.55
  -7   8 -10    2.80    0.75
  10  -7   8    3.69    0.54
 -10   7  -8    3.51    0.33
   7  -8 -10    3.18    0.65
  10   7  -8    3.42    0.46
 -10  -7  -8    3.32    0.57
   7  -8 -10    2.97    0.54
   7  -8  10    4.65    0.53
   8 -10  -7    3.03    0.53
 -10   7  -8    3.69    0.79
  -7   8 -10    3.91    0.38
  -7  -8 -10    3.41    0.58
   7   8 -10    3.45    0.52
  10  -7  -8    2.66    0.51
   7  -8 -10    3.43    0.58
  10  -8  -8   -0.03    0.53
   8 -10  -8    0.42    0.63
  10  -8  -8    0.87    0.50
  -8   8 -10    1.84    0.78
  10   8  -8    1.15    0.43
 -10  -8  -8    0.98    0.58
  -8   8 -10    1.19    0.34
  10  -8  -8    1.29    0.57
  -8  10  -8    1.84    0.81
  10   8  -8    0.61    0.57
  10  -8   8    1.01    0.55
   8  -8 -10    1.66    0.61
  -8  -8 -10    1.02    0.64
   8 -10  -8    1.15    0.75
   8  -8 -10    0.70    0.55
   8  -8 -10    1.40    0.56
   8 -10  -8    1.10    0.54
  -8 -10  -8    1.25    0.64
  -8  -8 -10    1.10    0.56
   8   8 -10    1.25    0.53
   8 -10  -8    1.29    0.47
 -10   8  -8    0.84    0.82
   8  -8 -10    1.20    0.66
  10  -9  -8    2.05    0.61
   8 -10  -9    2.81    0.80
 -10  -9  -8    1.73    0.62
   9  -8 -10    1.63    0.57
  10   9  -8    2.47    0.63
   8 -10  -9    2.12    0.68
  10  -9   8    1.94    0.60
   8 -10  -9    1.91    0.60
   9  -8 -10    1.95    0.70
   8 -10   9    1.66    0.60
  -8 -10  -9    2.27    0.66
  -9   8 -10    2.41    0.86
   9  -8 -10    1.65    0.57
   9  -8 -10    1.57    0.65
  -9   8 -10    2.33    0.36
   9   8 -10    2.14    0.58
  10   9  -8    2.03    0.46
  -9  -8 -10    2.24    0.66
  -8  10  -9    1.05    0.86
   8 -10  -9    2.34    0.57
 -10   9  -8    3.05    0.90
  10  -9  -8    1.32    0.60
  10  -9  -8    1.58    0.55
   0  -9 -10   -0.58    0.53
   0   9 -10    0.20    0.33
   9  10   0   -0.17    0.48
   0  -9 -10    0.56    0.43
   0  -9 -10   -0.32    0.47
 -10   0  -9   -0.27    0.42
   0   9 -10    0.21    0.46
   9 -10   0    0.21    0.35
   0  -9 -10   -0.27    0.54
 -10   0  -9    0.34    0.49
  -9 -10   0    0.37    0.40
   9 -10   0    0.41    0.50
 -10   0  -9    0.03    0.52
  -9  10   0    0.36    0.48
  10   0  -9    0.48    0.43
  10   0  -9    0.66    0.39
   1  -9 -10    1.56    0.52
   1  -9 -10    1.83    0.48
 -10  -1  -9    1.71    0.44
   9  10  -1    1.31    0.47
  -1  -9 -10    1.51    0.52
  10  -1  -9    1.61    0.45
   9 -10  -1    1.42    0.50
   1  -9 -10    1.73    0.51
 -10  -1  -9    1.54    0.50
   1  -9 -10    1.06    0.42
 -10   1  -9    1.55    0.53
  -9  10  -1    1.14    0.52
  -1   9 -10    1.23    0.47
   9 -10   1    1.36    0.50
  -1  -9 -10    2.03    0.55
  -9 -10  -1    0.93    0.42
  -9  10   1    1.08    0.45
 -10  -1  -9    1.16    0.51
  -9 -10   1    1.63    0.41
   1  -9  10    1.34    0.33
  -1  -9 -10    1.84    0.47
  10  -1  -9    1.23    0.41
 -10   1  -9    1.60    0.54
   1  -9 -10    1.49    0.59
  -1  -9 -10    1.30    0.49
  10   1  -9    1.38    0.43
   9 -10  -1    1.81    0.36
   1   9 -10    1.27    0.35
   9  10   1    1.67    0.48
 -10   1  -9    2.00    0.43
   2  -9 -10    9.58    0.64
   9 -10   2   10.46    0.67
   9  10  -2   10.19    0.65
   2   9 -10    9.10    0.56
 -10   2  -9    9.94    0.73
 -10  -2  -9   10.28    0.68
  -2   9 -10    9.28    0.69
  10  -2  -9   10.52    0.65
  -2  -9 -10    9.59    0.65
   9 -10  -2    9.23    0.56
   2  -9 -10   10.01    0.67
 -10  -2  -9   10.01    0.64
   9  10   2    9.26    0.65
  -9 -10   2    8.28    0.56
  -2  -9 -10   10.26    0.75
   2  -9 -10    8.30    0.58
  -9  10  -2    9.92    0.73
   2  -9 -10    9.79    0.67
  10   2  -9    9.46    0.55
   2  -9  10   10.75    0.56
  -9 -10  -2    9.28    0.62
  -2  -9 -10    9.79    0.66
  10  -2  -9    9.86    0.60
   9 -10  -2   10.08    0.69
 -10   2  -9    9.43    0.75
   2  -9 -10    9.35    0.74
   9 -10  -3   11.13    0.59
   3  -9 -10   11.92    0.72
  -3   9 -10   11.29    0.59
  -3  -9 -10   12.55    0.80
   3  -9 -10   11.13    0.72
 -10   3  -9   11.96    0.81
   9  10   3   11.93    0.72
  -3  -9 -10   11.39    0.73
  10   3  -9   11.46    0.64
  -9  10  -3   12.06    0.81
   9 -10  -3   12.10    0.63
   3  -9 -10   10.39    0.70
  -3  -9 -10   11.67    0.70
 -10   3  -9   11.91    0.81
   3   9 -10   11.02    0.63
  -3   9 -10   11.40    0.78
  -9 -10  -3   10.93    0.69
  10  -3  -9   11.63    0.71
 -10  -3  -9   11.32    0.71
   9  10  -3   10.90    0.70
   3  -9 -10   11.16    0.79
   3  -9 -10   10.16    0.84
  10  -3  -9   11.53    0.68
   3  -9  10   11.16    0.63
  10  -3  -9   10.04    0.63
 -10  -3  -9   10.41    0.70
   9 -10   3   11.61    0.72
   9 -10  -3   11.02    0.73
   9 -10  -4   27.22    1.28
  10  -4  -9   27.34    1.24
  -4   9 -10   25.80    1.17
  -4  -9 -10   29.68    1.32
   9 -10  -4   27.44    1.22
  -4  -9 -10   27.58    1.29
  -9  10  -4   26.15    1.35
  -4  -9 -10   25.26    1.25
   4  -9 -10   27.12    1.25
 -10  -4  -9   26.39    1.26
   4   9 -10   26.89    1.21
 -10   4  -9   27.61    1.34
 -10  -4  -9   25.82    1.26
   4  -9 -10   23.81    1.35
   9  10  -4   27.25    1.25
   9  10   4   27.74    1.26
  10  -4  -9   28.43    1.27
  10   4  -9   27.54    1.22
  -9 -10  -4   27.12    1.25
   4  -9  10   27.69    1.23
   9 -10   4   28.42    1.27
 -10   4  -9   28.58    1.35
   4  -9 -10   27.25    1.26
   9 -10  -4   26.51    1.19
  -4   9 -10   27.09    1.32
   4  -9 -10   27.02    1.31
  -5  -9 -10   38.41    1.72
  -5   9 -10   38.21    1.82
  -5   9 -10   39.69    1.80
 -10  -5  -9   36.20    1.73
  -5   9 -10   37.09    1.65
   9 -10  -5   39.55    1.74
  -9 -10  -5   39.90    1.73
 -10   5  -9   42.02    1.84
   9  10  -5   38.76    1.72
   5  -9  10   39.15    1.70
  -5  -9 -10   40.61    1.76
   5  -9 -10   39.62    1.73
 -10  -5  -9   38.48    1.73
  10   5  -9   39.34    1.70
   5  -9 -10   36.68    1.80
   9 -10   5   43.49    1.74
  10  -5  -9   41.93    1.74
   9 -10  -5   38.21    1.67
 -10   5  -9   40.10    1.81
   5  -9 -10   37.80    1.77
   9  10   5   40.10    1.74
   5  -9 -10   39.95    1.72
   9 -10  -5   40.06    1.69
  -9  10  -5   40.93    1.83
   6  -9 -10   21.30    1.23
   6  -9 -10   24.80    1.14
  -6   9 -10   24.77    1.28
   6  -9 -10   22.32    1.18
   6  -9  10   23.73    1.12
  -6  -9 -10   21.48    1.13
   9  10  -6   20.68    1.06
 -10  -6  -9   24.48    1.15
   6  -9 -10   23.81    1.15
  10  -6   9   24.51    1.12
   9 -10   6   24.22    1.16
  -9  10  -6   23.02    1.31
  -6   9 -10   22.07    1.03
  10   6  -9   23.53    1.12
  -9 -10  -6   23.97    1.16
 -10   6  -9   25.42    1.31
  -6   9 -10   22.95    1.28
   9 -10  -6   23.19    1.11
  10  -6  -9   23.74    1.12
   9 -10  -6   22.98    1.08
 -10   6  -9   23.18    1.29
   7  -9 -10   11.15    0.92
   7  -9 -10   13.44    0.82
   7  -9  10   14.04    0.82
 -10   7  -9   12.43    1.01
  10  -7  -9   13.10    0.80
 -10   7  -9   13.23    1.02
  -7   9 -10   12.01    1.01
   9 -10  -7   13.85    0.81
  -7   9 -10   12.13    1.02
   7  -9 -10   13.26    0.84
 -10   7  -9   13.50    0.66
  10   7  -9   14.81    0.82
 -10  -7  -9   15.84    0.86
  -7   9 -10   12.38    0.67
  -7  -9 -10   11.38    0.80
   9 -10  -7   13.29    0.76
   7  -9 -10   12.78    0.88
  -9 -10  -7   14.06    0.87
  10  -7   9   13.98    0.81
   9 -10  -8   18.51    1.01
  10   8  -9   15.40    0.91
  10  -8  -9   19.99    1.06
  10  -8  -9   18.91    1.00
 -10  -8  -9   18.41    1.04
  -9 -10  -8   19.78    1.06
  -8   9 -10   20.02    1.21
  -8  -9 -10   19.73    1.06
 -10   8  -9   18.90    1.23
  10   8  -9   20.75    1.02
 -10   8  -9   17.78    0.85
   8   9 -10   20.56    1.01
   8  -9 -10   19.33    1.04
  -8   9 -10   18.26    0.86
   9 -10  -8   19.06    0.97
   8  -9 -10   18.48    1.00
   9 -10  -8   19.57    1.18
   8  -9 -10   16.99    1.12
   9 -10  -8   19.41    1.05
  10  -8   9   19.74    1.02
  -8   9 -10   18.80    1.21
   8  -9 -10   18.07    1.04
   8  -9  10   19.55    1.01
  -9 -10  -9    9.02    0.81
 -10   9  -9    6.72    1.02
  -9  10  -9    8.14    1.01
   9   9 -10    8.24    0.74
  10  -9  -9    7.85    0.73
  -9   9 -10    6.97    1.00
   9 -10  -9    8.84    0.77
  -9   9 -10    7.38    0.51
   9 -10  -9    7.42    0.76
   9  -9 -10    6.82    0.87
   9 -10  -9    8.11    0.69
 -10  -9  -9    8.28    0.79
   9  -9 -10    8.07    0.79
   9  -9 -10    7.59    0.74
  -9  -9 -10    8.42    0.81
  10  -9   9    8.38    0.77
  10  -9  -9    8.43    0.80
  10   9  -9    9.40    0.76
  10  -9  -9    7.51    0.72
   9  -9 -10    8.73    0.74
   9 -10  -9    6.81    0.91
   0 -10 -10   10.05    0.71
  10 -10   0    9.84    0.58
  10 -10   0    9.58    0.69
   0  10 -10    8.14    0.63
 -10   0 -10    8.40    0.71
  10  10   0    9.84    0.67
   0 -10 -10    9.25    0.63
   0  10 -10    9.89    0.55
 -10 -10   0    9.07    0.58
 -10   0 -10    8.48    0.69
  10   0 -10    9.26    0.60
 -10   0 -10    9.00    0.63
  10   0 -10    8.06    0.63
 -10  10   0    8.61    0.69
   0 -10 -10    8.66    0.64
   0 -10 -10    8.33    0.72
 -10  10   1    0.92    0.49
   1 -10 -10    1.04    0.65
   1  10 -10    1.47    0.40
  10 -10  -1    1.14    0.53
   1 -10 -10    1.44    0.58
   1 -10 -10    1.36    0.58
  -1 -10 -10    1.68    0.47
 -10  -1 -10    1.97    0.54
  10  -1 -10    1.78    0.51
 -10   1 -10    1.14    0.48
  -1 -10 -10    1.72    0.53
 -10 -10  -1    1.89    0.45
  10  -1 -10    0.80    0.46
  -1  10 -10    1.83    0.37
 -10 -10   1    1.67    0.43
  10   1 -10    1.85    0.43
 -10  -1 -10    1.37    0.48
  -1  10 -10    0.38    0.51
 -10  10  -1    1.29    0.58
  10 -10   1    2.08    0.55
   1 -10 -10    0.94    0.49
  10 -10  -1    1.39    0.41
  10  10   1    1.63    0.53
 -10  -1 -10    0.92    0.53
  10   1 -10    1.75    0.46
   1 -10 -10    0.82    0.46
   1 -10  10    1.90    0.37
 -10   1 -10    1.62    0.58
  10  10  -1    1.16    0.54
 -10   1 -10    2.02    0.60
  10  -2 -10    4.39    0.56
   2  10 -10    4.61    0.46
  -2 -10 -10    5.10    0.69
   2 -10 -10    4.26    0.68
 -10  10  -2    4.11    0.65
 -10   2 -10    5.22    0.70
  10 -10  -2    5.82    0.58
  10   2 -10    4.60    0.43
 -10  -2 -10    4.10    0.56
   2 -10 -10    4.66    0.57
   2 -10 -10    4.29    0.55
  -2  10 -10    4.97    0.41
 -10 -10  -2    5.32    0.51
  10   2 -10    3.86    0.47
  10  10  -2    4.41    0.56
  10 -10  -2    4.77    0.46
  -2 -10 -10    5.05    0.53
 -10  -2 -10    5.43    0.55
  -2 -10 -10    5.39    0.58
   2 -10 -10    4.16    0.48
 -10  -2 -10    3.99    0.55
   2 -10  10    4.30    0.43
  -2  10 -10    4.62    0.59
  10 -10   2    5.53    0.58
  10 -10  -2    4.79    0.39
  10  10   2    4.87    0.58
  10   2 -10    4.95    0.45
  10  -2 -10    4.35    0.50
 -10   2 -10    4.38    0.66
   3  10 -10    4.86    0.48
  10 -10  -3    4.80    0.48
 -10  -3 -10    4.85    0.57
   3 -10 -10    3.98    0.76
   3 -10  10    4.81    0.48
 -10   3 -10    4.68    0.68
  10   3 -10    4.45    0.48
  10  10   3    4.61    0.59
  10 -10  -3    4.92    0.41
  -3  10 -10    5.14    0.64
 -10  -3 -10    4.51    0.57
  10 -10   3    4.25    0.58
   3 -10 -10    4.94    0.69
   3 -10 -10    4.88    0.57
 -10 -10  -3    4.61    0.53
 -10   3 -10    4.92    0.71
  10 -10  -3    4.76    0.59
  10  -3 -10    4.88    0.58
  -3 -10 -10    5.02    0.61
  -3 -10 -10    3.84    0.53
  10  10  -3    5.54    0.60
  -3 -10 -10    5.15    0.70
   3 -10 -10    5.41    0.59
 -10  10  -3    4.91    0.68
  10  -3 -10    4.71    0.53
  10   3 -10    4.27    0.45
 -10 -10  -4    1.31    0.51
 -10  10  -4    1.81    0.70
   4 -10 -10    0.44    0.52
  10  10   4    1.29    0.59
  10  -4 -10    1.45    0.57
  10   4 -10    1.84    0.46
  -4 -10 -10    1.35    0.51
  10 -10  -4    1.63    0.40
   4 -10  10    0.79    0.47
  -4 -10 -10    1.42    0.65
  10 -10  -4    0.88    0.55
 -10   4 -10    0.68    0.68
  -4  10 -10    1.19    0.62
 -10   4 -10    1.10    0.67
  -4 -10 -10    1.35    0.60
 -10  -4 -10    0.97    0.49
 -10  -4 -10    0.97    0.55
   4 -10 -10    1.17    0.73
   4  10 -10    0.85    0.47
   4 -10 -10    1.12    0.54
   4 -10 -10    0.80    0.65
  10  -4 -10    1.95    0.50
  10 -10  -4    1.51    0.47
  10 -10   4    0.84    0.55
   5 -10 -10   24.35    1.21
  10  10  -5   20.88    1.08
   5 -10 -10   22.75    1.13
   5  10 -10   24.70    1.10
  10   5 -10   23.23    1.10
  -5  10 -10   21.54    1.02
  -5  10 -10   23.66    1.24
  10 -10  -5   22.38    1.14
 -10 -10  -5   23.91    1.13
 -10  -5 -10   23.04    1.15
 -10  10  -5   23.30    1.27
 -10   5 -10   23.79    1.28
   5 -10 -10   22.68    1.14
  10 -10   5   23.44    1.15
 -10  -5 -10   19.40    1.10
  10  -5 -10   24.27    1.17
  -5 -10 -10   24.13    1.17
   5 -10  10   23.91    1.11
   5 -10 -10   21.70    1.26
  10 -10  -5   22.90    1.06
 -10   5 -10   22.92    1.28
  10 -10  -5   22.85    1.10
 -10 -10  -6    1.09    0.58
  -6  10 -10    0.78    0.35
   6  10 -10    2.01    0.56
 -10   6 -10    0.80    0.82
 -10  10  -6    0.83    0.81
   6 -10 -10    0.89    0.59
   6 -10 -10    2.64    0.63
  10  10  -6    0.66    0.46
 -10  -6 -10    0.81    0.64
  10  -6  10    1.57    0.58
  10 -10   6    1.39    0.61
  10  -6 -10    2.50    0.66
  -6 -10 -10    2.20    0.66
   6 -10 -10    1.45    0.78
   6 -10  10    0.48    0.53
  10 -10  -6    0.86    0.54
  -6  10 -10    1.54    0.77
  10   6 -10    0.94    0.53
 -10   6 -10    0.61    0.82
   6 -10 -10    1.11    0.56
   6 -10 -10    0.75    0.68
  10 -10  -6    0.80    0.47
   7 -10 -10   23.14    1.22
 -10   7 -10   25.50    1.10
   7 -10 -10   27.64    1.25
 -10   7 -10   24.18    1.41
  10  10  -7   21.41    1.15
  10  -7  10   26.08    1.21
  -7  10 -10   22.70    1.09
  10   7 -10   26.53    1.21
  10 -10  -7   24.68    1.18
  10  -7 -10   24.95    1.21
 -10   7 -10   24.69    1.39
  -7  10 -10   22.81    1.40
  10 -10  -7   24.74    1.21
 -10  -7 -10   26.01    1.25
   7 -10 -10   26.31    1.28
   7 -10 -10   24.45    1.21
   7 -10  10   26.29    1.22
 -10 -10  -7   25.35    1.24
  10 -10   7   25.47    1.24
   7 -10 -10   23.71    1.35
  10 -10  -8    1.48    0.65
  10 -10  -8    0.30    0.55
  10  -8  10    0.99    0.64
 -10   8 -10    1.32    0.37
  -8 -10 -10    0.31    0.74
  -8  10 -10    0.31    0.90
  10  -8 -10    0.23    0.73
   8 -10 -10    0.14    0.78
   8 -10  10    0.97    0.64
 -10   8 -10    0.72    0.90
  10  -8 -10    1.18    0.62
 -10  -8 -10    1.10    0.71
  10  10  -8    1.12    0.66
   8 -10 -10    0.72    0.70
   8 -10 -10    0.15    0.59
  -8  10 -10   -0.16    0.35
 -10 -10  -8    0.54    0.67
   8 -10 -10    0.75    0.67
  10   8 -10    1.27    0.63
  10 -10   8    0.15    0.67
  10 -10  -8    1.29    0.65
 -10   9 -10   14.77    0.79
  10 -10  -9   14.52    1.16
   9 -10 -10   14.53    1.15
 -10   9 -10   15.97    1.26
  10 -10  -9   16.83    1.03
   9 -10 -10   17.28    0.99
  10  -9 -10   14.18    1.11
 -10  10  -9   14.87    1.27
   9 -10 -10   17.10    1.03
  -9  10 -10   16.48    1.26
 -10 -10  -9   17.41    1.04
 -10  -9 -10   18.01    1.04
  10 -10  -9   15.77    0.95
  10 -10  -9   15.63    1.00
   9 -10 -10   16.30    1.02
  10  -9 -10   17.20    0.99
  -9 -10 -10   17.73    1.06
  10   9 -10   19.10    1.02
  10  -9 -10   18.01    1.06
  10  -9 -10   14.29    0.95
  10  10  -9   17.51    1.01
   9  10 -10   20.09    1.02
  10  10 -10    1.94    0.74
 -10  10 -10    0.58    1.06
  10 -10 -10    1.19    0.66
  10 -10 -10    1.83    0.79
  10 -10 -10    0.88    0.91
 -10 -10 -10    1.00    0.79
  10 -10 -10    1.60    0.69
  11   0   0   -0.42    1.79
   0   0 -11    1.60    1.58
   0  11   0    0.81    1.98
   0   0  11   -0.21    2.63
   0 -11   0    1.83    2.13
   0 -11   0    2.15    1.91
   0   0  11    0.44    2.07
   0 -11   1    1.66    1.81
   0 -11  -1    3.46    2.24
   1   0 -11   -0.56    1.70
  11  -1   0    2.22    2.03
   1   0  11    1.06    2.10
  11   1   0   -0.39    1.90
   0 -11   1   -0.49    2.33
  -1   0  11   -0.20    2.70
  -1   0 -11    1.58    1.83
 -11   1   0    1.28    1.40
   0  11   1   -2.22    2.28
   1   0  11   -1.06    2.72
   0 -11  -1    2.83    2.01
   0  11  -1    0.92    1.88
   0 -11  -2    2.35    1.78
   0 -11   2    1.31    1.60
   0 -11  -2    0.33    2.11
 -11  -2   0   -1.12    2.65
   0  11   2    3.61    2.35
   0  11  -2    0.15    1.84
  -2   0  11   -0.78    2.47
  11  -2   0    1.59    2.09
  -2   0 -11    1.05    1.76
   0 -11   2    1.75    2.25
   2   0  11    0.65    2.08
  11   2   0    0.25    1.63
 -11   2   0    0.30    1.55
   0  11  -2   -1.00    1.86
   2   0 -11    0.22    1.54
   2   0  11   -2.65    2.99
   0 -11  -3    0.91    2.39
 -11  -3   0    2.46    2.70
  -3   0  11    0.96    2.47
   0 -11  -3    1.65    1.62
  11   3   0    1.65    1.73
  -3   0 -11    0.72    1.86
   0  11  -3    0.88    1.76
   0 -11   3    1.31    2.49
   0  11   3    0.58    2.40
  11  -3   0    0.17    2.02
   0  11   4    3.32    2.40
  -4   0 -11    1.68    0.54
  -4   0  11    2.27    2.25
 -11  -4   0   -0.46    2.41
  -4   0 -11   -2.06    2.09
   0 -11  -4    3.37    2.38
  11  -4   0    1.00    0.42
   0  11  -4    1.02    1.66
  11  -4   0    2.39    2.06
   0 -11   4    0.40    2.29
  -4   0 -11    1.12    0.40
  11   4   0    0.66    0.42
  11  -5   0    1.58    2.00
  11  -5   0    0.56    0.45
  -5   0 -11    3.08    0.59
  -5   0  11   -1.11    2.06
  11   5   0    1.06    0.45
   5   0 -11    0.10    0.44
  -5   0 -11    0.93    1.82
   0 -11  -5   -0.10    0.49
   0 -11  -5    0.32    0.45
   0 -11  -5    0.30    0.42
  11  -6   0    0.80    0.49
   0 -11  -6    1.64    0.53
 -11   6   0    1.46    0.49
   6   0 -11    1.31    0.41
   6   0 -11    0.62    0.48
   0 -11  -6    1.57    0.56
  -6   0 -11    1.21    2.03
  11   6   0    1.82    0.48
   0 -11  -6    1.35    0.46
   0 -11  -7    1.79    0.62
  -7   0 -11    1.67    0.52
 -11   7   0    0.86    0.53
  11   7   0    3.00    0.53
  -7   0 -11    1.45    0.62
   0 -11  -7    1.28    0.57
   0 -11   7    0.73    0.36
  11  -7   0    1.23    0.45
   0 -11  -7    1.67    0.51
   7   0 -11    0.80    0.43
   0 -11  -7    1.72    0.49
   7   0 -11    1.25    0.50
  11  -7   0    0.69    0.52
   0  11  -7    0.79    0.35
   0  11  -8    1.98    0.41
   0 -11  -8    3.57    0.65
   0 -11  -8    1.67    0.57
  -8   0 -11    2.94    0.56
  -8   0 -11    2.12    0.56
  11  -8   0    1.99    0.52
   8   0 -11    1.54    0.50
   0 -11  -8    3.77    0.60
 -11   8   0    1.06    0.61
  11  -8   0    0.61    0.60
   8   0 -11    1.42    0.56
  -8   0 -11    2.13    0.67
   0 -11  -8    1.79    0.70
 -11   9   0   -0.19    0.60
   9   0 -11    0.38    0.54
  -9   0 -11    0.21    0.67
   0  11  -9    0.62    0.41
  -9   0 -11   -0.08    0.56
   0 -11  -9    0.20    0.60
   0 -11  -9    0.32    0.50
  11  -9   0    0.24    0.56
   9   0 -11    0.44    0.48
   0 -11  -9    0.84    0.53
  -9   0 -11    1.22    0.56
 -11 -10   0    0.11    0.45
   0 -11 -10    0.97    0.53
  10   0 -11    0.62    0.55
 -10   0 -11    0.69    0.65
   0  11 -10   -0.05    0.51
  11 -10   0    0.88    0.61
  10   0 -11    0.56    0.52
  11  10   0    1.31    0.58
   0 -11 -10    0.71    0.64
  11 -10   0    0.41    0.48
 -10   0 -11    0.24    0.60
   0 -11 -10    1.13    0.55
 -11  10   0    0.08    0.62
   0  11 -10    0.73    0.43
 -10   0 -11    0.24    0.55
   1  11   0    3.08    2.11
  -1 -11   0    2.04    2.01
   0  -1  11    2.99    2.03
   0   1 -11    2.45    1.48
   0  -1  11    5.73    2.84
  -1  11   0    7.28    2.58
  -1 -11   0    2.82    2.21
   0  -1 -11    4.12    1.96
  11   0   1    2.41    2.08
   1  11   0    2.76    2.29
   1 -11   0    4.84    2.19
   0   1  11    5.02    2.50
   0   1  11    2.72    2.68
 -11   0  -1    5.32    1.49
   1 -11   0    0.68    1.97
  11   0  -1    1.29    1.80
 -11  -1  -1  356.61   17.55
  -1 -11  -1  353.31   16.42
  -1  -1  11  391.07   17.44
   1 -11  -1  358.83   16.53
   1 -11  -1  361.88   16.37
   1   1  11  351.56   16.79
  -1   1 -11  356.94   15.83
   1   1 -11  338.47   15.62
 -11   1  -1  353.33   15.66
  -1 -11   1  373.49   16.86
   1 -11   1  374.34   16.80
  -1  11  -1  360.21   16.72
  -1 -11  -1  361.05   16.60
   1   1  11  382.96   17.53
  -1  -1 -11  381.45   16.49
   1 -11   1  350.32   16.09
  -1   1  11  388.95   17.53
   1  11  -1  352.57   16.37
   1  -1  11  379.51   17.52
  11  -1   1  367.42   16.64
  11   1   1  357.26   16.41
  -1  11   1  385.96   17.07
   1  -1 -11  346.74   16.18
  -1 -11   1  345.71   16.05
  11  -1  -1  367.75   16.42
   1  -1  11  335.91   16.15
   1  11   1  382.90   16.85
  -1  -1  11  312.16   15.96
   1 -11  -2   56.94    4.63
 -11   2  -1   56.78    3.87
  -1 -11   2   56.33    3.83
  11  -2   1   56.01    4.54
  -2   1 -11   60.86    3.97
   1 -11   2   61.20    4.85
  -1  11   2   66.24    5.08
   2   1  11   60.65    5.33
  -1  11  -2   59.36    4.53
   1  11   2   54.97    4.65
   2   1  11   48.95    4.56
  11   2  -1   63.81    3.97
   1 -11  -2   55.79    4.08
  -2  -1  11   63.74    5.13
  -2   1 -11   51.63    4.82
  -1 -11  -2   51.56    4.12
  -2  -1 -11   59.84    4.39
   2  -1 -11   57.24    4.13
  -1 -11  -2   61.04    4.79
 -11  -2  -1   58.33    5.29
  11   2   1   53.05    4.20
  -1 -11   2   54.41    4.61
  -2   1  11   63.34    5.24
  11  -2  -1   54.28    4.29
   1  11  -2   58.55    4.23
   1  11   3  242.50   10.89
  11  -3   1  234.97   10.64
  -3   1  11  264.39   11.29
   1  11  -3  242.65   10.02
  11  -3  -1  257.15   10.64
 -11   3   1  245.14   11.18
   1 -11  -3  239.96    9.68
   3  -1 -11  244.83   10.03
 -11  -3  -1  230.33   11.37
  -3   1 -11  208.52   10.67
  -3  -1  11  260.61   11.10
  11   3   1  249.15   10.15
  -1 -11   3  265.10   11.15
 -11  -3   1  244.19   11.36
  -1 -11  -3  240.56   10.88
  -3  -1 -11  268.98   10.66
  -1  11  -3  240.06   10.40
   1 -11   3  256.03   11.00
   1 -11  -3  242.05   10.87
  -1 -11  -3  239.84    9.83
   3   1  11  229.97   10.80
  -3  -1  11  214.21    9.24
  -3   1 -11  248.00    9.98
  -1  11   3  260.68   11.22
  -3  -1 -11  167.09    7.80
 -11   3  -1  229.43    9.86
  11   4   1    2.19    0.47
  11  -4   1    3.23    0.46
  -4  -1 -11    4.11    0.45
  -1 -11  -4    2.62    2.47
  -1  11  -4    2.39    1.89
   4  -1 -11    2.94    0.50
 -11  -4  -1    0.24    2.70
 -11   4  -1    2.24    2.49
  -4   1 -11    3.28    0.43
  11  -4   1    1.90    2.27
   1 -11  -4    2.38    2.49
  -4   1  11    5.61    2.42
  11  -4  -1    2.87    2.01
  -4   1 -11    3.80    0.59
  -4  -1 -11    0.52    2.10
  -1  11   4    5.53    2.61
  -1 -11  -4    2.59    0.47
 -11  -4   1    8.67    2.81
   1 -11   4    3.79    2.62
  11   4  -1    2.94    0.45
   1  11   4    3.08    2.43
  -4  -1  11    4.93    2.34
   1 -11  -5   62.68    2.65
  11  -5  -1   82.16    5.39
 -11   5  -1   71.65    2.69
  -5   1  11   81.00    5.48
   5  -1 -11   66.22    2.65
  -1 -11  -5   63.32    2.68
   1 -11  -5   60.58    2.75
  11  -5   1   73.38    2.68
 -11  -5   1   83.41    5.87
  -1 -11  -5   63.57    2.66
  11   5  -1   61.46    2.66
  -5  -1 -11   53.40    2.65
  11   5   1   58.64    2.66
   1 -11  -5   64.68    2.66
   5  -1 -11   68.69    2.67
  -5   1 -11   68.97    2.71
  -5  -1  11   77.05    5.12
 -11   6   1  170.46    8.34
   1  11  -6  129.95    5.40
   6  -1 -11  137.01    5.44
   1 -11  -6  130.17    5.42
  11   6  -1  127.42    5.43
   6   1 -11  133.07    5.43
   6  -1 -11  136.74    5.42
  -6   1 -11  137.30    5.46
 -11   6  -1  142.85    5.45
  11  -6  -1  141.31    5.44
  -1 -11  -6  134.30    5.43
  -6   1  11  157.41    8.25
  11  -6   1  141.10    5.44
   6   1 -11  129.76    5.41
  11  -6   1  134.43    5.42
  -1 -11  -6  132.46    5.44
   1 -11   6  131.46    5.41
   1  11  -6  157.65    8.38
  11   6   1  120.03    5.43
   1 -11  -6  135.05    5.43
  -6   1 -11  164.09    8.32
   1 -11  -6  136.48    5.45
  -7  -1 -11   47.66    2.01
  -7   1 -11   47.58    2.02
  -7   1 -11   46.57    2.00
   1  11  -7   45.82    1.95
 -11   7   1   48.64    2.01
   7   1 -11   46.20    1.97
  11   7  -1   43.84    2.01
  11  -7   1   50.63    2.03
 -11   7  -1   51.31    2.05
  -7   1 -11   40.35    2.06
  -7   1 -11   49.77    2.07
   1 -11   7   47.11    1.97
   7  -1 -11   49.46    1.99
  -1 -11  -7   47.31    2.01
   7   1 -11   46.23    2.00
  -1 -11  -7   47.34    2.04
  -1  11  -7   44.51    1.94
   1 -11  -7   46.29    1.99
   7   1 -11   45.39    1.95
  11  -7  -1   48.25    1.99
   7  -1 -11   48.72    2.01
  11  -7   1   47.95    1.99
   1 -11  -7   45.02    1.99
  11  -7  -1   49.87    2.03
   1 -11  -7   48.61    2.02
 -11   8  -1  225.19    8.69
  -8   1 -11  224.41    8.69
  11  -8  -1  217.34    8.66
   1 -11  -8  217.77    8.66
   1 -11   8  216.68    8.64
   8   1 -11  209.93    8.65
  -1 -11  -8  213.41    8.67
  -1  11  -8  209.37    8.63
  -8   1 -11  213.49    8.68
   8   1 -11  204.06    8.63
   1 -11  -8  199.59    8.64
  11  -8  -1  224.97    8.68
  -1 -11  -8  213.45    8.66
  -1  11  -8  201.76    8.66
   1 -11  -8  206.66    8.65
 -11   8   1  207.77    8.67
   1 -11  -8  217.21    8.66
  -8   1 -11  216.90    8.66
  -8  -1 -11  221.94    8.66
   1  11  -8  209.13    8.63
  -8  -1 -11  223.65    8.69
   8  -1 -11  221.20    8.65
  11  -8   1  224.33    8.68
   8   1 -11  214.49    8.64
  11  -8   1  219.71    8.66
   8  -1 -11  217.47    8.66
  -9   1 -11   10.56    0.83
  -9   1 -11    9.94    0.71
  -9   1 -11    8.88    0.76
   1  11  -9   10.07    0.61
  -9  -1 -11    9.12    0.77
 -11   9  -1   11.35    0.81
  11  -9  -1   11.13    0.71
   1 -11   9   10.85    0.62
  -1  11  -9    9.09    0.69
  11  -9   1   10.92    0.73
  -1 -11  -9   10.23    0.72
  -1  11  -9   10.44    0.58
   1 -11  -9    9.93    0.67
   9   1 -11    9.76    0.69
   1 -11  -9   10.22    0.69
   9  -1 -11   10.25    0.73
  -9  -1 -11   10.88    0.73
  11   9   1    9.24    0.76
   1 -11  -9   10.83    0.75
 -11  -9  -1    8.13    0.62
  11  -9  -1   10.18    0.65
 -11   9   1   10.31    0.72
   9  -1 -11   10.50    0.67
  -9  -1 -11    9.11    0.73
   9   1 -11   10.27    0.64
  -1 -11  -9   10.43    0.84
 -10  -1 -11   65.13    2.91
 -10  -1 -11   62.86    2.90
   1 -11 -10   66.14    2.87
 -11  10   1   58.91    2.89
   1 -11 -10   68.38    2.90
   1  11 -10   72.88    2.85
 -11 -10  -1   68.23    2.86
  10   1 -11   65.33    2.87
   1 -11  10   69.91    2.85
  -1 -11 -10   70.17    2.89
  10   1 -11   71.37    2.86
  10  -1 -11   74.05    2.90
   1 -11 -10   67.30    2.87
  -1 -11 -10   72.13    2.94
 -10   1 -11   71.33    2.89
 -10   1 -11   64.78    2.92
  11 -10  -1   67.80    2.86
  -1  11 -10   71.46    2.84
 -10  -1 -11   72.09    2.89
  -1  11 -10   63.03    2.90
  11 -10   1   72.51    2.91
  -1 -11 -10   64.12    2.87
  11 -10  -1   72.36    2.91
  10  -1 -11   72.00    2.87
 -11  10  -1   67.49    2.93
  11  10   1   73.17    2.90
  11  10  -1   76.50    2.90
 -10   1 -11   67.37    2.95
   2  11   0  251.72   12.45
   0   2  11  270.75   13.62
  11   0  -2  259.90   12.16
 -11   0  -2  262.29   11.76
   2 -11   0  268.74   12.47
   2 -11   0  269.77   12.66
  -2  11   0  262.17   12.95
  -2 -11   0  256.46   12.47
  11   0   2  272.25   12.84
   0   2 -11  258.96   13.02
 -11   0  -2  213.85   13.09
   0  -2 -11  270.23   12.69
   2  11   0  261.14   12.82
  -2  11  -1    1.23    2.25
  -1   2 -11    1.57    2.50
   2  11  -1    1.36    1.74
  -1  -2 -11    2.36    2.18
  -2 -11  -1    1.26    2.18
   2 -11  -1    1.27    1.82
 -11   1  -2    2.69    1.65
   2  11  -1    3.14    2.09
   2  11   1    2.22    2.04
   2 -11  -1    2.62    2.25
  11   1  -2    0.96    1.57
  -2  11   1   -1.68    2.27
  11  -1   2    3.58    2.26
   2  11   1    2.03    2.34
   1  -2 -11    4.44    2.09
   1   2  11    1.32    2.73
   2 -11   1    4.13    2.24
   1   2  11    2.67    2.50
  -2 -11   1    1.24    1.89
  11   1   2    3.05    2.21
  -1   2  11    2.37    2.68
  11  -1  -2   -1.46    1.87
   2  11   2  164.77    9.59
   2  11   2  175.42    9.27
  11   2   2  178.37    9.17
  -2  -2 -11  172.18    9.26
 -11   2  -2  168.76    8.55
  11  -2  -2  175.47    8.96
   2 -11  -2  168.21    9.23
 -11  -2  -2  157.78    9.78
  -2  11   2  170.95    9.55
   2  11  -2  171.53    8.64
  -2 -11  -2  178.42    9.44
 -11   2   2  187.97    9.90
  -2   2 -11  177.08    9.74
  11  -2   2  189.60    9.54
  -2  -2  11  162.58    8.42
   2  -2 -11  176.67    9.03
   2   2  11  157.80    9.43
  -2 -11   2  159.34    8.32
  -2  11  -2  163.89    9.27
  -2   2  11  168.83    9.87
   2 -11   2  178.43    9.45
  11  -3  -2   12.20    2.41
  -2 -11  -3   10.09    2.91
   2 -11   3   11.01    2.76
   3  -2 -11   10.95    2.36
   2  11   3   13.68    2.67
  -3   2 -11   10.10    2.70
  -3  -2 -11   11.71    2.74
 -11   3  -2   12.36    2.29
  -2  11  -3   13.51    2.69
   3   2  11   12.36    3.23
   2  11   3   12.30    3.05
  -2  11   3   10.89    2.83
 -11  -3  -2    9.93    3.11
  11  -3  -2    6.96    0.56
   2 -11  -3    6.92    0.79
  -2 -11  -3    8.96    0.57
  11  -3   2    8.82    2.53
   3  -2 -11   10.65    0.64
  11   3   2   13.11    2.48
 -11  -3   2   14.53    3.21
   3   2  11    9.60    3.07
   2 -11  -3    8.63    0.61
   2 -11  -3   13.63    2.91
  -3   2  11   11.55    3.15
  -3  -2  11    9.14    1.98
   4  -2 -11   75.78    2.98
   2 -11  -4   84.44    5.80
   2  11   4   86.55    6.21
  11  -4   2   90.71    5.82
 -11   4  -2   86.34    5.22
  11  -4  -2   90.87    5.56
  -2 -11  -4   65.46    2.96
  -4   2 -11   74.31    3.00
  -4  -2 -11   95.05    5.90
   2  11   4   92.02    5.91
  11  -4   2   78.99    2.97
  -4   2  11   85.68    5.99
  -2  11  -4  101.29    5.73
   4  -2 -11   75.65    2.95
   4   2  11   85.80    6.10
  -2 -11  -4   86.76    5.97
 -11  -4   2   91.28    6.09
  11  -4  -2   68.39    2.96
  11   4  -2   71.66    2.96
  11   4   2   84.77    5.17
  -4   2 -11   65.66    2.95
  11   4  -2   71.12    2.96
  11   4   2   72.23    2.97
 -11   4  -2   77.54    2.99
  -4  -2 -11   65.43    2.96
  -5   2 -11    3.24    0.59
   5   2 -11    1.96    0.33
   2 -11  -5    3.52    0.71
   2 -11  -5    2.33    0.47
 -11   5  -2    2.41    0.51
  -2 -11  -5    2.79    0.47
  11  -5  -2    3.27    2.06
  -5  -2 -11    2.23    0.61
  11   5  -2    2.01    0.45
 -11  -5   2    3.85    2.43
   5  -2 -11    2.51    0.49
  -2 -11  -5    2.65    0.50
  -5   2  11    3.85    2.47
  -5  -2 -11    2.29    0.46
  11  -5   2    2.44    0.46
  -5  -2 -11    4.32    2.49
  11   5   2    3.28    0.48
   5  -2 -11    2.89    0.42
   2 -11   5    1.86    0.39
  11   6  -2    6.56    0.55
 -11  -6   2    4.94    2.63
  -6   2 -11    6.56    0.68
   2 -11  -6    5.93    0.82
  -2 -11  -6    6.25    0.58
 -11   6  -2    6.37    0.62
  11   6   2    6.34    0.55
   2 -11  -6    5.76    0.52
   2 -11   6    8.72    2.12
   2 -11   6    5.84    0.48
   6  -2 -11    6.76    0.52
  -6   2 -11    6.71    0.68
 -11   6   2    7.99    2.33
   6  -2 -11    5.72    0.57
   2  11  -6    5.67    0.44
   6   2 -11    5.88    0.43
   2 -11  -6    6.76    0.55
  -2 -11  -6    6.77    0.60
  -6  -2 -11    6.20    0.70
  11  -6   2    7.15    0.56
  11  -6   2    6.52    0.50
  -7   2 -11   12.98    0.86
  11  -7   2   13.63    0.72
   2 -11  -7   13.00    0.75
  11   7  -2   13.36    0.76
   7   2 -11   11.28    0.66
  -7  -2 -11   13.35    0.77
   2 -11  -7   12.66    0.71
  -7  -2 -11   13.03    0.89
   7  -2 -11   12.66    0.77
  -2 -11  -7   12.42    0.80
   2 -11  -7   10.78    0.70
  -7   2 -11   12.78    0.78
   7   2 -11   12.13    0.72
  -2  11  -7   12.01    0.61
   2 -11   7   12.62    0.69
  11  -7  -2   13.19    0.71
   2 -11  -7   12.86    0.99
  11  -7  -2   12.88    0.70
   7   2 -11   12.62    0.65
  -2 -11  -7   13.40    0.77
   2  11  -7   13.54    0.66
   7  -2 -11   12.19    0.72
  11  -7   2   12.61    0.76
 -11   7  -2   13.31    0.84
  -8  -2 -11    7.41    0.63
  11  -8   2    6.61    0.58
  -8   2 -11    6.05    0.75
   2 -11  -8    7.11    0.65
 -11   8  -2    6.02    0.71
  11  -8   2    5.29    0.62
   2 -11   8    5.60    0.51
   2 -11  -8    6.38    0.52
  -2 -11  -8    4.95    0.68
   2 -11  -8    6.10    0.86
  -8   2 -11    6.05    0.66
  -8  -2 -11    5.38    0.63
  -2  11  -8    4.81    0.41
   2 -11  -8    6.67    0.57
   8   2 -11    4.98    0.54
  -8  -2 -11    6.06    0.77
   8   2 -11    5.08    0.48
   8   2 -11    5.29    0.47
  11   8  -2    6.26    0.61
   8  -2 -11    6.14    0.61
   2 -11  -8    4.92    0.52
 -11  -8  -2    5.17    0.51
   2  11  -8    5.71    0.49
  -2 -11  -8    5.60    0.62
  11  -8  -2    6.16    0.54
   8  -2 -11    5.52    0.55
  11  -8  -2    6.25    0.56
   2  11  -9    6.23    0.51
  -9   2 -11    7.16    0.75
  11   9   2    7.09    0.66
   9  -2 -11    6.84    0.64
   2 -11   9    6.31    0.51
  -9  -2 -11    7.65    0.63
  11  -9  -2    6.68    0.55
   2 -11  -9    6.42    0.67
   2 -11  -9    5.99    0.61
   2 -11  -9    6.00    0.56
  -2  11  -9    6.88    0.64
 -11  -9  -2    6.73    0.54
 -11   9  -2    6.97    0.74
   9   2 -11    5.50    0.50
  -2  11  -9    6.12    0.45
  -2 -11  -9    6.84    0.72
   9   2 -11    6.08    0.54
  -9  -2 -11    7.23    0.64
   2 -11  -9    6.66    0.55
  -2 -11  -9    5.83    0.64
   9  -2 -11    7.67    0.59
   2 -11  -9    6.74    0.74
  -9   2 -11    7.58    0.70
   9   2 -11    5.57    0.49
  11  -9   2    6.56    0.63
  11  -9  -2    5.93    0.60
 -10   2 -11    0.71    0.69
  -2 -11 -10    1.20    0.49
  11 -10  -2    1.30    0.55
   2 -11 -10    0.65    0.59
   2 -11 -10    1.32    0.50
 -11  10  -2    0.94    0.67
  -2  11 -10    1.13    0.37
  10  -2 -11    1.61    0.59
   2 -11  10    1.32    0.44
  -2 -11 -10    0.37    0.58
  11 -10  -2    0.49    0.38
  10  -2 -11    1.28    0.51
  10   2 -11    0.82    0.42
   2  11 -10    0.86    0.44
 -10  -2 -11    0.96    0.57
 -10   2 -11    1.97    0.67
  11 -10   2    1.71    0.60
  10   2 -11    0.98    0.45
  -2  11 -10    1.35    0.58
 -10  -2 -11    0.08    0.56
   2 -11 -10    1.40    0.46
  11  10  -2    1.89    0.58
   2 -11 -10    0.82    0.71
 -11 -10  -2    1.56    0.47
 -10  -2 -11    0.79    0.54
  -2 -11 -10    0.80    0.71
  11 -10  -2    1.12    0.46
  10   2 -11    0.57    0.43
  11  10   2    1.39    0.60
   3  11   0    1.27    1.72
   0   3 -11    0.39    2.34
  -3  11   0    0.38    2.27
 -11   0  -3    1.06    1.59
   0  -3 -11    0.85    2.23
   0   3  11    1.81    2.74
   3  11   0    2.09    2.16
 -11   0  -3   -1.86    2.71
  -3 -11   0   -0.15    2.15
  11   0   3    5.09    2.39
  -1   3  11   63.56    5.14
  11   1   3   56.44    4.45
  -1   3 -11   38.21    1.87
 -11  -1  -3   45.17    4.48
 -11   1  -3   55.92    5.04
   3  11  -1   55.24    3.73
  -1  -3 -11   65.41    4.69
 -11   1   3   56.35    4.79
   3  11  -1   53.38    4.10
  11  -1   3   62.08    4.54
 -11   1  -3   61.27    3.77
  -3 -11   1   60.56    4.03
  11  -1  -3   52.60    3.72
   1   3  11   59.01    5.15
   1   3 -11   57.77    4.50
  -3  11  -1   58.89    4.62
   3  11   1   58.67    4.21
   1   3  11   55.79    4.77
  -1   3 -11   54.97    4.67
  -3  11   1   55.36    4.60
   1  -3 -11   59.18    4.42
   3 -11  -1   56.92    4.19
 -11   1  -3   58.81    1.97
   3  11   1   58.28    4.66
  -3 -11  -1   56.66    4.34
   3 -11  -2   69.64    2.95
 -11   2  -3   80.25    2.97
  11  -2  -3   84.66    5.06
  -2   3 -11   88.68    6.02
  -3 -11  -2   79.87    5.56
   2   3  11   84.95    6.06
   3  11   2   83.20    5.36
  -3  11   2   83.87    5.82
  11   2   3   83.08    5.47
  -3 -11   2   67.31    2.92
  -2  -3 -11   82.05    5.63
  -2  -3  11   74.91    4.75
  11  -2  -3   73.34    2.94
  -2   3  11   90.22    6.28
   2  -3 -11   59.59    2.93
   3  11   2   80.73    5.77
  -2  -3 -11   74.75    2.97
   3 -11  -2   77.09    3.01
  11  -2   3   85.90    5.66
   2  -3 -11   85.05    5.43
  -3  11  -2   83.51    5.58
 -11   2  -3   77.29    4.82
   3 -11  -2   76.89    5.37
 -11   2   3   87.58    6.04
  11  -3   3  122.04    6.97
  -3  -3 -11   94.27    4.05
  11  -3  -3   99.53    4.04
 -11   3  -3  108.18    4.09
  11   3   3  109.83    6.52
   3 -11  -3  106.48    4.13
   3  -3 -11   97.66    4.06
 -11  -3   3  116.15    7.17
  11   3  -3   98.70    4.05
  -3  -3 -11  117.72    7.02
  -3  -3 -11  100.39    4.08
   3  -3 -11  105.40    6.46
   3  11   3  111.17    7.26
   3 -11   3   95.87    4.05
  -3  11  -3  120.11    6.85
   3   3  11  111.90    7.16
  11   3   3   93.22    4.06
   3  -3 -11   99.06    4.05
  -3   3  11  103.27    7.09
 -11   3  -3  115.48    6.23
  11  -3  -3  104.35    4.06
   3 -11  -3  109.62    6.77
  11  -3  -3  114.04    6.39
   3 -11  -3   95.64    4.07
   3  11   3  111.06    6.69
  -3 -11  -3  115.54    7.06
  -3  -3  11  100.60    5.88
  11   4   3   62.20    4.64
  11   4   3   56.56    2.36
 -11   4  -3   66.10    4.61
   4   3 -11   55.50    2.32
   3 -11   4   56.09    2.34
   3  11   4   59.74    5.34
  -4  -3 -11   55.26    2.35
  -4  -3  11   62.86    4.28
  -4  -3 -11   59.51    2.39
  11   4  -3   58.16    2.35
   4  -3 -11   66.08    4.74
  -4   3 -11   59.50    2.39
  -4   3  11   70.40    5.50
   4  -3 -11   58.49    2.35
  11   4  -3   57.56    2.35
  -3 -11  -4   66.71    5.35
 -11  -4   3   60.49    5.03
  11  -4  -3   49.86    2.33
  -3 -11  -4   49.96    2.34
  -4  -3 -11   62.67    5.12
   4  -3 -11   54.02    2.36
   4   3  11   67.54    5.50
  11  -4   3   63.40    2.36
 -11   4  -3   61.25    2.39
   3  11   4   64.84    5.03
  11  -4  -3   52.93    2.36
  -3 -11  -5   54.89    2.40
  -5   3 -11   60.42    2.45
   3 -11   5   57.77    2.39
  11   5  -3   54.80    2.39
   3 -11  -5   57.48    2.39
  11   5   3   53.84    2.40
  -5   3  11   70.22    4.85
   3  11  -5   57.04    2.37
   5   3 -11   58.23    2.36
  -5  -3 -11   53.52    2.39
  11  -5   3   57.01    2.37
  -5   3 -11   58.50    2.43
  -3 -11  -5   57.02    2.40
   5   3  11   68.53    5.71
  -5  -3 -11   62.61    2.44
  11  -5  -3   59.12    2.40
 -11   5  -3   70.04    4.87
 -11   5  -3   61.96    2.43
 -11  -5   3   65.97    5.21
  -5  -3 -11   65.48    5.33
   5  -3 -11   56.63    2.39
  11   5  -3   54.77    2.39
   3 -11  -5   57.53    2.48
  11  -5   3   63.32    2.40
   3 -11   5   72.36    4.83
   5  -3 -11   52.60    2.40
  -5   3  11   60.62    5.22
  -3 -11  -6    2.82    0.53
  11  -6  -3    1.21    0.48
  -6   3 -11    2.53    0.52
   3 -11  -6    2.95    0.50
   3 -11  -6    2.48    0.74
  -3 -11  -6    2.79    0.52
   3 -11   6    4.25    1.98
   3 -11  -6    3.57    0.42
   6   3 -11    2.81    0.38
   3 -11  -6    2.05    0.41
  -6   3 -11    2.83    0.63
  -6  -3 -11    2.69    0.65
 -11   6  -3    3.08    0.58
   3 -11   6    2.54    0.42
   6  -3 -11    3.34    0.52
   3  11  -6    2.87    0.39
  11  -6   3    2.51    0.41
  11  -6   3    3.09    0.48
  11   6  -3    2.95    0.48
 -11  -6   3    3.67    2.41
   6  -3 -11    3.21    0.45
   3  11  -7   53.54    2.25
   3 -11  -7   49.60    2.39
  -3 -11  -7   54.31    2.29
  -7  -3 -11   57.00    2.30
   3 -11  -7   51.66    2.25
  -3 -11  -7   54.28    2.30
  11  -7  -3   54.34    2.27
  -7   3 -11   57.01    2.33
   3 -11  -7   54.78    2.26
 -11  -7  -3   50.55    2.26
  11  -7   3   55.06    2.28
   3 -11  -7   55.22    2.33
 -11   7  -3   58.78    2.34
   3 -11  -7   48.48    2.25
   7  -3 -11   54.03    2.27
   3 -11   7   55.64    2.27
  -7  -3 -11   56.41    2.35
  11  -7   3   55.17    2.29
  11  -7  -3   55.45    2.31
  11  -7  -3   53.32    2.27
   7  -3 -11   57.19    2.30
  11   7  -3   54.40    2.29
  -7   3 -11   56.71    2.36
   3 -11  -7   55.03    2.29
   7   3 -11   54.02    2.25
  -8  -3 -11   25.76    1.31
   3 -11  -8   26.77    1.23
   3  11  -8   26.08    1.17
   8  -3 -11   28.54    1.25
  11   8   3   27.30    1.25
  11  -8  -3   26.31    1.19
  11  -8   3   25.47    1.23
  -3 -11  -8   25.42    1.24
  -8   3 -11   26.92    1.31
   3 -11  -8   25.66    1.20
   3 -11  -8   25.96    1.40
  11  -8   3   26.14    1.21
  -3  11  -8   25.28    1.12
 -11  -8  -3   25.18    1.18
   3 -11   8   26.96    1.18
  11  -8  -3   25.61    1.20
  -3 -11  -8   25.67    1.26
 -11   8  -3   28.12    1.31
  11   8  -3   26.64    1.23
   3 -11  -8   24.28    1.18
   8   3 -11   25.67    1.16
   8  -3 -11   25.47    1.20
  -8  -3 -11   28.29    1.25
  -8   3 -11   27.15    1.28
   3 -11  -8   25.86    1.29
  -9   3 -11    2.91    0.64
   3 -11  -9    2.89    0.48
 -11   9  -3    3.90    0.70
  11  -9  -3    3.92    0.54
  -9   3 -11    2.70    0.69
  -3  11  -9    2.63    0.35
   9   3 -11    2.57    0.44
   3 -11  -9    3.15    0.59
   3 -11  -9    2.35    0.68
  11   9   3    3.29    0.60
   9  -3 -11    3.22    0.52
  -9  -3 -11    2.07    0.54
  11  -9  -3    2.82    0.41
  -3  11  -9    1.94    0.61
   3 -11   9    2.42    0.46
  11  -9   3    3.01    0.56
  -3 -11  -9    3.19    0.66
   3 -11  -9    3.54    0.81
  -9  -3 -11    3.46    0.59
  11  -9  -3    3.43    0.50
   9  -3 -11    3.01    0.58
 -11  -9  -3    2.96    0.49
   3  11  -9    3.00    0.44
   3 -11  -9    3.29    0.54
   9   3 -11    2.15    0.39
  -3 -11  -9    2.48    0.60
  -3 -11 -10    3.23    0.71
  10  -3 -11    2.90    0.60
 -11  10  -3    2.23    0.72
 -10   3 -11    1.72    0.67
  -3  11 -10    2.46    0.37
 -10  -3 -11    1.71    0.52
  11  10   3    1.91    0.59
   3 -11 -10    2.87    0.53
  10   3 -11    2.23    0.45
 -10   3 -11    2.00    0.72
  11 -10  -3    1.90    0.48
   3 -11  10    1.97    0.48
  11 -10   3    2.91    0.57
   3 -11 -10    2.86    0.55
  -3 -11 -10    2.51    0.61
  11 -10  -3    2.14    0.59
   3 -11 -10    2.75    0.70
  -3  11 -10    2.53    0.63
   3  11 -10    2.85    0.47
 -11 -10  -3    2.35    0.51
 -10  -3 -11    2.97    0.60
  11 -10  -3    2.43    0.41
  10  -3 -11    2.44    0.53
  10   3 -11    2.22    0.43
   4  11   0  189.53    8.54
   4  11   0  196.40    9.49
   0  -4 -11  220.55    9.73
  -4  11   0  202.76    9.69
  -4 -11   0  164.25    6.45
   0  -4  11  201.64    8.73
 -11   0  -4  144.52    6.47
 -11   0  -4  211.22    8.58
   0   4 -11  220.28    9.86
  11   0   4  226.81    9.88
   0  -4 -11  179.29    6.47
   4 -11   0  176.55    6.47
   0   4 -11  132.28    6.42
  -4 -11   0  208.82    9.20
 -11   0   4  205.42    9.84
   0  -4 -11  181.67    6.47
  -4 -11   1    1.48    0.39
   1  -4  11   -1.07    1.95
  -1  -4 -11   -2.32    2.52
   1   4 -11    2.06    0.31
   4 -11  -1    1.64    0.60
 -11   1  -4   -0.24    2.54
   1  -4 -11    0.74    2.22
  11   1   4    3.09    2.20
  -4 -11  -1    1.88    0.41
  11  -1  -4    1.50    0.40
   4 -11   1    1.41    0.44
   4 -11  -1    1.38    0.47
  -1   4 -11    2.08    2.48
  -4  11   1    3.33    2.57
  -1  -4  11   -0.30    1.80
  -1  -4 -11    2.28    0.49
   4  11   1    0.81    2.47
   1   4 -11   -0.97    2.21
  -4  11  -1    1.22    2.46
  -4 -11  -1    2.46    2.30
  11  -1   4    3.61    2.28
  -4 -11   1    6.80    2.17
   4  11   1    0.30    1.58
   1   4  11   -0.45    2.48
  -1  -4 -11    1.61    0.53
 -11  -1   4   -0.20    2.43
   1  -4 -11    1.16    0.45
 -11   1  -4    1.32    1.79
 -11   1   4   -1.04    2.70
  -2  -4 -11   96.50    3.94
  -2  -4 -11  121.40    7.09
   4 -11  -2  112.94    4.00
   2  -4 -11  100.46    3.94
  11  -2  -4  101.63    3.94
   4  11   2  107.06    6.29
   2  -4 -11  122.96    6.80
  -2  -4 -11   99.85    3.96
   2  -4  11  103.97    6.27
  -4 -11   2   93.06    3.92
   4  11   2  103.63    6.88
 -11   2  -4  118.35    6.19
  11  -2   4  121.79    7.04
  11   2  -4   88.15    3.93
  11   2   4  102.51    6.59
   2   4 -11  122.46    6.71
  11  -2  -4   98.47    3.92
   4 -11   2   96.96    3.94
 -11   2  -4  110.82    7.25
  -2  -4  11  110.59    6.13
   2   4 -11   88.26    3.91
  -2  -4 -11  103.95    3.96
  -4 -11  -2  119.54    6.94
  -4  11  -2  121.21    6.96
  -4 -11  -2   88.98    3.93
   2   4  11  115.25    7.30
  -4 -11  -3    2.91    2.50
  -4 -11   3    2.75    0.40
   3   4  11    0.48    2.79
  -3   4 -11    2.22    0.35
 -11   3  -4    3.10    0.55
  -3  -4 -11    2.93    0.57
  -3  -4 -11    2.03    0.46
   4  11   3    3.84    2.24
   3  -4  11    3.75    2.35
  11  -3  -4    2.33    0.41
  11   3   4    6.52    2.37
  11   3  -4    3.20    0.43
  -3  -4  11    2.59    1.95
  11  -3  -4    2.14    0.45
   4 -11  -3    2.87    0.69
  -3  -4 -11    5.48    2.74
  -4  11  -3    1.21    2.25
   4 -11  -3    2.34    2.37
   3  -4 -11    2.28    0.46
   4  11   3    5.63    2.68
   4 -11   3    2.08    0.45
 -11   3  -4    5.15    2.11
   3  -4 -11    5.25    2.52
   4  -4 -11    4.40    2.30
  11  -4   4    3.60    0.46
   4 -11   4    2.52    0.46
   4  11  -4    2.91    0.40
  -4   4 -11    5.96    0.59
  11   4  -4    3.05    0.45
   4 -11  -4    5.39    0.51
  -4  -4 -11    3.27    0.58
   4  -4 -11    5.93    0.49
  11  -4  -4    2.95    0.49
  -4   4 -11    4.07    0.57
   4 -11  -4    2.56    0.44
  11   4  -4    4.14    0.46
  -4  -4 -11    3.68    0.49
  -4   4 -11    3.28    0.37
  -4  -4  11    5.04    2.07
 -11  -4   4   -0.89    2.32
   4  -4 -11    2.84    0.46
   4   4 -11    3.56    0.38
 -11   4  -4    3.45    0.57
 -11   4  -4    1.72    2.02
   4 -11   4    6.51    2.28
  11  -4  -4    3.35    0.43
   4  -4  11    6.37    2.47
  -5   4 -11   17.48    0.91
  11  -5  -4   16.98    0.87
  -5   4 -11   16.60    0.78
   5   4 -11   14.90    0.78
 -11   5  -4   22.27    3.12
  11   5  -4   16.97    0.84
  -5  -4 -11   17.50    0.86
 -11  -5   4   12.64    2.80
   4 -11  -5   16.55    0.84
  -5  -4  11   17.71    2.66
   4 -11  -5   18.88    1.00
 -11   5  -4   17.15    0.93
  11   5   4   17.72    0.87
  -4 -11  -5   15.55    0.85
   5  -4 -11   16.57    0.86
  11   5  -4   16.04    0.84
   4 -11   5   15.93    0.83
  -5   4  11   21.53    3.07
   4  11  -5   15.79    0.80
   5  -4 -11   16.92    0.84
 -11   5   4   18.73    2.80
  -5  -4 -11   17.21    0.94
  11  -5   4   17.57    0.84
  11  -5   4   16.11    0.80
   4 -11  -6    0.44    0.37
  -4 -11  -6    0.16    0.50
   4 -11   6    0.80    0.42
  -6   4 -11    2.18    0.65
  11  -6   4    0.20    0.44
   4 -11  -6    0.29    0.34
  11  -6  -4   -0.01    0.50
  11   6  -4    0.53    0.46
   4 -11  -6    0.58    0.71
   6   4 -11    0.83    0.36
  -6  -4 -11    0.23    0.61
   4 -11  -6    0.78    0.46
  -6   4 -11    0.35    0.53
  11   6  -4    0.28    0.45
  11  -6   4    0.71    0.41
 -11  -6  -4    0.77    0.39
   6  -4 -11   -0.11    0.44
   6  -4 -11    2.08    0.51
 -11   6  -4    0.54    0.59
   4  11  -6    0.93    0.38
  -4 -11  -6    2.15    0.50
  -7   4 -11   27.26    1.35
  -4 -11  -7   25.95    1.26
  -7   4 -11   27.12    1.30
   4  11  -7   27.37    1.20
  11  -7   4   27.48    1.22
  11  -7   4   25.79    1.23
   7  -4 -11   27.52    1.26
  11   7  -4   26.80    1.23
  11   7  -4   27.45    1.24
 -11  -7  -4   26.87    1.21
   4 -11  -7   25.23    1.20
   4 -11  -7   25.45    1.29
 -11   7  -4   29.25    1.33
  -7  -4 -11   26.82    1.32
   4 -11  -7   27.45    1.39
   7  -4 -11   26.78    1.22
  11  -7  -4   25.96    1.27
   4 -11   7   27.08    1.22
   7   4 -11   26.64    1.19
   4 -11  -7   26.84    1.21
  11  -7  -4   27.60    1.22
  -4 -11  -7   26.43    1.26
   4 -11  -7   28.09    1.24
   4 -11  -8    1.94    0.64
   4  11  -8    1.22    0.44
   4 -11  -8    2.01    0.76
  11   8  -4    0.87    0.48
   8   4 -11    1.91    0.43
  11  -8  -4    1.11    0.46
  11  -8   4    2.00    0.50
  -8  -4 -11    1.64    0.66
  11   8   4    0.94    0.57
  -8   4 -11    1.65    0.62
   4 -11  -8    1.01    0.43
  -4  11  -8    1.12    0.31
  11   8  -4    1.45    0.51
  -4 -11  -8    1.47    0.58
  -8   4 -11    0.95    0.67
 -11  -8  -4    1.37    0.46
  11  -8  -4    1.33    0.47
   4 -11   8    1.24    0.47
 -11   8  -4    1.23    0.68
  -8  -4 -11    2.34    0.57
  -4 -11  -8    1.16    0.55
  11  -8   4    1.27    0.49
   4 -11  -8    1.52    0.45
   8  -4 -11    1.15    0.49
   4 -11  -8    1.49    0.55
   8  -4 -11    1.77    0.56
  11  -9  -4   24.30    1.10
   4  11  -9   24.08    1.10
 -11   9  -4   22.80    1.26
   9  -4 -11   22.89    1.12
  -9   4 -11   23.95    1.23
  11   9   4   25.34    1.17
   4 -11  -9   22.14    1.10
  -4  11  -9   23.96    1.03
  -9  -4 -11   24.95    1.16
   4 -11  -9   23.31    1.12
  -9   4 -11   22.88    1.27
  -4 -11  -9   24.06    1.17
   9  -4 -11   22.64    1.17
  11   9  -4   23.17    1.15
   9   4 -11   23.86    1.10
  -4 -11  -9   22.88    1.20
  11  -9  -4   22.11    1.12
   4 -11  -9   19.87    1.30
   4 -11   9   23.37    1.11
 -11  -9  -4   23.30    1.11
  11  -9  -4   22.00    1.07
   4 -11  -9   23.65    1.16
  11  -9   4   24.25    1.15
  11   9  -4   22.55    1.12
   4 -11  -9   24.98    1.22
  -4 -11 -10    3.18    0.70
   4 -11 -10    5.09    0.66
  -4  11 -10    3.17    0.68
 -10   4 -11    4.79    0.77
   4 -11 -10    3.46    0.84
   4  11 -10    3.94    0.53
  11 -10  -4    3.90    0.55
 -10  -4 -11    4.70    0.65
  11 -10   4    4.06    0.62
 -11  10  -4    3.50    0.76
  11  10   4    5.25    0.67
  -4 -11 -10    4.55    0.67
   4 -11 -10    4.20    0.58
   4 -11  10    4.00    0.54
  11 -10  -4    3.49    0.45
   4 -11 -10    4.82    0.73
  10   4 -11    3.30    0.51
  10  -4 -11    4.97    0.59
  -4  11 -10    4.09    0.40
 -11 -10  -4    3.74    0.56
  10  -4 -11    4.02    0.64
 -10   4 -11    3.82    0.77
  11 -10  -4    3.76    0.59
   4 -11 -10    3.76    0.60
   0  -5 -11   -0.41    2.23
 -11   0   5    0.21    2.29
   0  -5 -11   -0.12    0.49
   0  -5 -11    0.08    0.51
 -11   0  -5    0.70    0.49
   5 -11   0    0.07    0.57
   0   5 -11   -2.70    2.27
   0  -5 -11    0.47    0.40
  -5  11   0    3.69    2.07
   0  -5 -11    0.55    0.47
  -5 -11   0    2.59    2.14
 -11   0  -5    2.11    1.72
  -5 -11   0    0.14    0.39
   1  -5 -11    4.38    0.55
  -1  -5 -11    4.45    2.50
 -11  -1   5    6.55    2.62
  -1  -5  11    5.92    2.13
  -5 -11  -1    3.98    0.47
 -11   1  -5    4.30    1.89
  11   1  -5    4.36    0.45
 -11   1  -5    7.29    0.56
  11  -1  -5    5.37    0.45
   5 -11  -1    5.27    0.65
   1  -5 -11    4.92    0.54
   5  11   1    6.66    2.56
  -1  -5 -11    4.30    0.45
  -1  -5 -11    5.80    0.56
   5 -11   1    4.79    0.50
   1   5  11    4.17    2.59
   1   5 -11    2.15    0.34
   1  -5  11    7.08    2.05
   1  -5 -11    4.51    0.45
  -5 -11  -1    7.14    2.51
   1  -5 -11    5.63    0.49
  11   1   5    7.62    2.53
  -1  -5 -11    5.36    0.53
   1  -5 -11    5.31    2.46
  11  -1  -5    4.27    0.43
   1   5 -11    4.82    2.33
   5 -11   1    5.70    0.62
  -5  11  -1    5.46    2.03
  -5  11   1    5.57    2.23
  -5 -11   1    3.75    0.43
  11   2   5  106.99    6.76
   5 -11   2   98.83    3.88
  -5 -11  -2  114.33    6.88
  -2   5 -11   93.22    3.85
   2  -5 -11   97.34    3.87
  -5 -11   2   93.54    3.86
  -5  11   2  105.99    6.56
  -5 -11  -2   91.54    3.87
 -11  -2   5  121.46    6.90
   5  11   2   89.13    5.93
   5 -11  -2  110.27    3.94
  -2  -5 -11   92.43    3.87
   2  -5 -11  101.73    3.89
  11  -2  -5  102.90    3.88
   5  11   2  103.78    7.12
 -11   2  -5  114.85    6.29
  -2  -5  11  104.23    6.30
   2  -5 -11  109.49    6.86
  -2  -5 -11   94.60    3.87
  11   2  -5   99.70    3.87
   2  -5 -11   94.25    3.88
   2  -5  11  108.04    6.27
  -2  -5 -11   92.98    3.89
  11  -2  -5   96.60    3.86
  -2   5 -11  104.80    3.92
 -11   2  -5   72.39    3.89
   2   5 -11  119.02    6.79
   5  11  -2   89.11    3.86
  -2  -5 -11  104.10    3.90
   5 -11  -2   76.84    3.87
   2  -5 -11   97.32    3.89
  -3   5 -11   48.56    2.02
  11   3  -5   46.39    2.04
  11  -3   5   48.58    2.02
   3  -5 -11   49.73    2.07
  -3  -5  11   53.97    4.36
   3  -5  11   60.61    4.60
   5  11  -3   47.22    2.03
  -3   5 -11   53.60    2.11
   5 -11  -3   46.96    2.07
  -3  -5 -11   48.92    2.06
 -11   3  -5   60.14    4.42
  -3  -5 -11   50.66    2.09
   3   5 -11   45.72    2.02
   5  11   3   55.49    4.38
  11  -3  -5   48.85    2.04
  11   3  -5   49.21    2.05
   3  -5 -11   45.53    2.05
   5 -11  -3   53.90    2.15
  11  -3  -5   50.27    2.06
 -11  -3   5   64.16    4.77
  -5 -11  -3   48.74    2.06
  -5 -11   3   49.52    2.04
  11  -4   5  113.96    4.44
  -4   5 -11  110.04    4.42
 -11   4  -5  128.08    7.19
   5 -11  -4  107.75    4.43
  11  -4  -5  112.61    4.45
 -11   4   5  116.53    6.90
   5  11  -4  106.15    4.43
  -4  -5 -11  114.15    4.47
  11   4  -5  114.23    4.45
 -11  -4   5  111.16    7.24
  11   4  -5  105.47    4.44
  -4  -5 -11  105.91    4.45
  -5 -11   4  107.04    4.43
  11  -4  -5  107.85    4.43
  -4  -5  11  123.52    7.02
   4   5 -11  110.03    4.42
   5 -11  -4  104.26    4.46
   4  -5 -11  103.32    4.45
  11  -4   5  105.96    4.43
  -4   5 -11  107.88    4.47
  -4   5 -11  109.09    4.48
   4  -5 -11  111.20    4.44
  -5 -11  -4  108.33    4.45
   5 -11   4  112.01    4.45
  -5   5 -11   45.87    1.89
 -11   5   5   41.19    4.15
  -5   5 -11   47.07    1.97
  -5 -11  -5   45.16    1.93
   5  11  -5   44.93    1.91
   5   5 -11   45.57    1.90
  11  -5   5   48.67    1.93
  11   5  -5   47.78    1.93
 -11  -5  -5   44.32    1.91
  -5  -5 -11   47.35    1.99
   5  -5 -11   44.43    1.94
  11   5  -5   44.98    1.93
  -5  -5 -11   45.53    1.95
  11  -5   5   45.95    1.91
   5 -11  -5   44.11    2.03
  -5   5 -11   48.28    2.01
   5 -11  -5   43.65    1.90
  11  -5  -5   49.28    1.95
   5  -5 -11   39.47    1.92
   5 -11   5   45.58    1.93
   5 -11  -5   45.86    1.92
   5  11   5   41.54    1.91
  11  -5  -5   46.80    1.92
   5 -11  -5   45.35    1.90
   5 -11  -6   16.57    0.84
  11   6  -5   15.99    0.89
  -6   5 -11   18.10    0.83
   5 -11  -6   17.66    0.89
   5 -11   6   18.18    0.89
  11  -6   5   18.59    0.88
  11   6  -5   17.09    0.89
 -11  -6  -5   17.15    0.86
  11  -6  -5   18.23    0.93
   5 -11  -6   18.23    1.08
  -6   5 -11   18.05    0.98
   5  11  -6   16.57    0.86
   6  -5 -11   17.30    0.90
   6  -5 -11   15.85    0.88
   5 -11  -6   18.18    0.84
 -11   6  -5   18.11    1.01
   6   5 -11   17.98    0.85
  -6  -5 -11   19.43    1.00
  11  -6   5   17.73    0.87
  -5 -11  -6   17.78    0.91
   7  -5 -11   27.68    1.27
  -7   5 -11   29.15    1.21
   5 -11  -7   27.42    1.28
   7   5 -11   28.20    1.24
 -11  -7  -5   26.85    1.25
  11   7  -5   27.55    1.26
   5 -11  -7   26.82    1.34
   5  11  -7   27.62    1.25
  -7   5 -11   28.53    1.36
   5 -11   7   28.42    1.27
   5 -11  -7   27.47    1.24
   5 -11  -7   27.54    1.42
  11  -7  -5   27.60    1.26
  -7   5 -11   28.25    1.39
  11  -7   5   27.28    1.27
  -7  -5 -11   28.49    1.35
  11   7  -5   25.91    1.27
 -11   7  -5   30.24    1.40
   5 -11  -7   27.60    1.24
  11  -7   5   27.53    1.27
   7  -5 -11   27.53    1.31
  -5 -11  -7   26.90    1.29
  11  -8  -5    0.47    0.48
  -5 -11  -8    0.40    0.57
   5 -11  -8    1.02    0.75
 -11   8  -5    0.68    0.71
  -8   5 -11    0.51    0.65
 -11  -8  -5    0.20    0.48
   5 -11  -8    1.27    0.46
   5  11  -8    1.18    0.45
  11   8  -5    0.61    0.55
  -8  -5 -11    0.56    0.58
  11   8  -5    0.59    0.47
  11  -8   5    0.29    0.50
   5 -11  -8    0.34    0.65
   8  -5 -11    0.13    0.56
  11  -8  -5    0.30    0.45
  -8  -5 -11    1.18    0.66
  -8   5 -11    0.55    0.70
   5 -11  -8    0.68    0.45
  -5 -11  -8    0.39    0.58
  11  -8   5    0.82    0.47
   5 -11  -8    1.02    0.53
   5 -11   8    0.88    0.47
   8   5 -11    0.48    0.44
   8  -5 -11    0.63    0.50
  11  -8  -5    0.13    0.43
  -5 -11  -9    0.11    0.62
   5 -11  -9    0.15    0.81
   5 -11  -9   -0.52    0.58
  11  -9   5   -0.05    0.56
  -9  -5 -11    0.45    0.61
  -9   5 -11    1.08    0.72
   5  11  -9    0.46    0.49
  -9   5 -11    0.30    0.70
  11  -9  -5    0.57    0.51
   5 -11   9    0.11    0.49
 -11  -9  -5    0.21    0.52
  -5 -11  -9    0.49    0.61
 -11   9  -5    1.01    0.78
   5 -11  -9    0.40    0.69
   9  -5 -11    0.23    0.62
  11   9  -5    0.08    0.56
   5 -11  -9    0.00    0.50
   9   5 -11    0.68    0.47
   5 -11  -9   -0.12    0.52
  11   9  -5    0.00    0.49
  11  -9  -5    0.93    0.51
   9  -5 -11    0.07    0.56
  11  -9  -5    0.42    0.43
  10  -5 -11    5.40    0.65
   5 -11 -10    4.70    0.76
   5  11 -10    5.04    0.57
 -11 -10  -5    5.87    0.62
   5 -11 -10    5.00    0.88
 -10   5 -11    5.36    0.84
  10  -5 -11    5.07    0.72
  10   5 -11    5.65    0.59
 -10   5 -11    5.70    0.85
   5 -11  10    5.30    0.59
  -5 -11 -10    5.03    0.70
 -11  10  -5    4.72    0.85
 -10  -5 -11    5.24    0.70
   5 -11 -10    5.36    0.68
   5 -11 -10    5.47    0.63
  11 -10   5    5.57    0.68
  11 -10  -5    4.72    0.61
  11 -10  -5    5.13    0.53
  11  10  -5    5.30    0.59
   5 -11 -10    5.49    0.63
  -5 -11 -10    4.36    0.73
 -11   0  -6    2.37    0.53
   0   6 -11    2.16    0.33
  -6  11   0    2.70    1.97
 -11   0  -6    0.16    1.64
   6 -11   0   -0.13    0.45
   0  -6 -11    1.61    0.53
   6  11   0    0.89    0.38
  -6 -11   0    0.19    2.01
  11   0  -6    1.28    0.37
   0  -6 -11    1.11    0.43
   0   6 -11    1.64    0.47
  11   0  -6    2.46    0.38
  -6 -11   0    2.67    0.42
   0  -6 -11    1.18    0.49
   0  -6 -11    1.98    0.40
  -1  -6 -11    0.86    0.43
   6 -11  -1    0.48    0.46
  -6  11   1    0.57    1.93
  -6 -11   1    0.24    0.39
   1  -6 -11    1.35    0.49
  -6 -11  -1    0.45    0.42
  11  -1  -6    0.41    0.37
  -1  -6 -11    0.94    0.50
  -6 -11  -1    1.82    2.04
  -1   6 -11    0.68    0.51
  11   1  -6    0.82    0.40
  -6  11  -1    1.13    0.48
 -11   1  -6    0.33    1.73
   6  11  -1    0.77    0.39
  -1  -6 -11    0.37    0.41
  -1   6 -11    0.46    0.32
   6  11   1    0.81    0.42
  -1  -6 -11    0.17    0.54
  11  -1  -6    0.97    0.38
   1   6 -11    1.88    2.10
   1  -6 -11    0.74    0.54
 -11  -1  -6    0.61    0.52
   1  -6 -11    0.91    0.41
 -11   1  -6   -0.01    0.52
  -6  11  -1    1.35    1.88
   2   6 -11    4.00    2.11
  -2  -6 -11    3.65    0.56
  -2  -6 -11    4.20    0.50
  -6 -11   2    4.43    0.45
  11   2  -6    4.14    0.47
   6  11  -2    5.46    0.45
  11  -2  -6    4.72    0.47
  11   2  -6    5.12    0.43
  -6 -11  -2    4.39    0.51
   2  -6 -11    3.18    0.54
   6  11   2    4.70    0.46
  11  -2  -6    4.01    0.46
 -11   2  -6    3.85    0.54
  -6 -11  -2    7.18    2.70
   2  -6 -11    4.53    0.58
  -6  11  -2    3.42    0.58
 -11  -2   6    2.87    2.11
 -11   2  -6    5.33    0.58
   2  -6 -11    5.10    0.48
  -2   6 -11    4.66    0.39
   6 -11  -2    4.42    0.53
  -2  -6 -11    4.24    0.50
  -2   6 -11    3.89    0.59
  11   3  -6    2.27    0.42
   3   6 -11   -0.06    0.36
  11  -3  -6    2.05    0.43
   3  -6 -11    2.72    0.46
   3  -6  11    1.69    1.85
 -11  -3   6    3.83    2.02
   3  -6 -11    2.51    0.55
   6 -11   3    3.53    0.50
  -6 -11  -3    1.33    0.49
  -3  -6 -11    2.59    0.49
   3  -6 -11    1.91    0.52
  -6 -11   3    2.29    0.41
   6  11  -3    2.52    0.43
  -3   6 -11    2.12    0.36
  11   3  -6    2.75    0.47
 -11  -3  -6    2.00    0.39
  -3  -6 -11    2.19    0.56
   6 -11  -3    2.96    0.70
   6 -11  -3    1.72    0.39
   6 -11   3    2.14    0.59
   6 -11  -3    1.42    0.53
 -11   3  -6   -1.17    0.56
   6  11   3    2.04    0.42
   6 -11  -3    1.97    0.34
  11  -3  -6    2.80    0.45
  -6  11  -3    2.39    0.58
  -3   6 -11    2.72    0.60
  -4   6 -11   48.00    2.10
  -4   6 -11   48.53    2.02
 -11   4  -6   53.89    2.12
  11  -4  -6   47.14    2.06
   6  11  -4   49.23    2.05
   6 -11  -4   49.22    2.04
  11   4  -6   47.76    2.05
   4   6 -11   50.49    2.03
  -4   6 -11   52.39    2.14
  -6 -11  -4   47.50    2.07
   4  -6 -11   48.93    2.08
   6 -11   4   49.31    2.07
  -6 -11   4   47.65    2.03
   6 -11  -4   49.43    2.09
  11  -4  -6   44.25    2.05
  -6  11  -4   47.46    2.13
  11   4  -6   49.45    2.06
  11  -4   6   48.43    2.04
  11  -4   6   49.08    2.03
 -11  -4  -6   47.57    2.04
   6 -11   4   50.32    2.10
   6 -11  -4   46.64    2.02
  -4  -6 -11   50.85    2.09
   6  11   4   47.37    2.05
  -4  -6 -11   47.23    2.07
   4  -6 -11   48.03    2.09
   6 -11   5   26.62    1.18
  11   5  -6   23.45    1.15
   6 -11  -5   24.54    1.12
   6 -11  -5   26.22    1.16
  -5   6 -11   25.24    1.10
  11  -5  -6   23.64    1.18
 -11  -5  -6   24.29    1.15
  -6 -11  -5   24.95    1.16
  -5  -6 -11   27.87    1.24
   5  -6 -11   25.80    1.21
   5   6 -11   26.24    1.13
   6  11  -5   24.67    1.15
   6  11   5   23.93    1.15
  11   5  -6   25.05    1.16
  -5   6 -11   24.45    1.28
  -6 -11   5   26.57    1.13
  11  -5   6   26.53    1.15
  -6 -11  -5   25.12    1.20
  11  -5   6   23.92    1.14
  -6  11  -5   24.33    1.28
  -5   6 -11   25.77    1.25
   6 -11  -5   23.27    1.11
  -5  -6 -11   24.52    1.19
  11  -5  -6   24.94    1.17
   6 -11  -5   27.00    1.32
   5  -6 -11   22.98    1.19
  -6   6 -11   38.29    1.73
   6 -11  -6   37.35    1.64
   6  11  -6   36.87    1.63
   6 -11   6   39.15    1.65
  11  -6   6   38.24    1.63
  -6 -11  -6   38.84    1.68
   6 -11  -6   36.41    1.61
 -11  -6  -6   37.47    1.63
  -6   6 -11   37.50    1.75
   6  -6 -11   35.11    1.65
  11   6  -6   37.83    1.65
  11   6  -6   37.86    1.64
  -6   6 -11   38.97    1.60
   6   6 -11   39.01    1.62
  -6  11  -6   37.55    1.76
   6 -11  -6   40.14    1.78
   6 -11  -6   38.11    1.61
  -6  -6 -11   37.30    1.71
  11  -6  -6   35.38    1.66
  11  -6   6   35.79    1.62
  -6 -11  -6   37.42    1.65
  11  -7   6   31.31    1.41
   6 -11  -7   32.30    1.42
  -7   6 -11   31.88    1.35
  -6 -11  -7   31.85    1.43
   6 -11  -7   30.35    1.39
   7   6 -11   33.36    1.39
   6 -11  -7   31.17    1.56
   6  11  -7   31.65    1.40
   6 -11  -7   31.00    1.39
  11   7  -6   32.39    1.42
 -11  -7  -6   30.80    1.41
   6 -11   7   32.23    1.43
  -7   6 -11   33.16    1.52
  11   7  -6   31.59    1.41
  11  -7  -6   29.70    1.39
  11  -7  -6   30.53    1.42
  -7  -6 -11   32.53    1.48
  11  -7   6   30.50    1.39
   7  -6 -11   28.87    1.41
   6 -11  -8    1.70    0.56
  -6 -11  -8    1.05    0.57
  -8   6 -11    1.49    0.77
  11  -8  -6    1.09    0.53
  -8  -6 -11    0.74    0.60
 -11  -8  -6    1.32    0.53
   6 -11  -8    0.96    0.49
   6 -11   8    1.29    0.53
   8   6 -11    1.19    0.47
   6 -11  -8    1.69    0.65
  -8  -6 -11    1.76    0.67
  11  -8   6    0.72    0.47
  11   8  -6    0.75    0.49
   6  11  -8    0.95    0.50
  11  -8   6    0.78    0.52
   6 -11  -8    1.08    0.49
   6 -11  -8    0.62    0.78
  -8   6 -11    0.56    0.38
  -8   6 -11    1.31    0.69
  11   8  -6    0.71    0.56
  11  -8  -6    0.58    0.46
 -11   8  -6    1.74    0.76
  11   9  -6   27.44    1.32
  11  -9  -6   27.30    1.31
   6 -11  -9   26.46    1.33
   6  11  -9   30.85    1.34
   6 -11  -9   24.16    1.49
  -9   6 -11   28.96    1.49
  -9  -6 -11   29.70    1.38
   6 -11  -9   27.56    1.34
 -11  -9  -6   29.68    1.36
  11  -9   6   29.55    1.37
  11   9  -6   31.09    1.37
 -11   9  -6   29.53    1.51
  11  -9  -6   29.32    1.35
   6 -11  -9   30.18    1.37
   6 -11   9   30.14    1.36
  -9   6 -11   29.78    1.27
  -9   6 -11   29.37    1.51
   9   6 -11   30.11    1.33
   6 -11  -9   29.58    1.44
  10  -6 -11    3.94    0.71
 -10   6 -11    3.74    0.91
 -10   6 -11    4.75    0.87
  11  10  -6    4.52    0.55
   6 -11 -10    4.07    0.68
 -11  10  -6    4.82    0.91
 -10  -6 -11    4.65    0.71
   6 -11  10    3.68    0.61
 -11 -10  -6    3.23    0.63
  11 -10   6    3.97    0.66
   6 -11 -10    3.38    0.85
 -10   6 -11    4.00    0.46
  -6 -11 -10    4.49    0.72
  10  -6  11    4.00    0.63
   6 -11 -10    3.95    0.63
   6  11 -10    4.37    0.62
  11 -10  -6    5.03    0.62
   6 -11 -10    4.37    0.63
   6 -11 -10    3.99    0.76
  10   6 -11    4.56    0.60
  11 -10  -6    4.33    0.54
   0  -7 -11   -0.28    0.58
   7  11   0    0.44    0.41
   7 -11   0   -0.33    0.27
 -11   0  -7   -0.16    0.35
   7 -11   0    1.25    0.48
   0  -7 -11    0.29    0.49
  -7 -11   0    0.16    0.40
 -11   0  -7    0.62    0.54
   0  -7 -11    0.33    0.41
  11   0  -7    0.16    0.38
   0  -7 -11    0.11    0.45
   0   7 -11    0.07    0.47
  -7  11   0    0.53    0.46
  11   0  -7    0.10    0.33
  -7 -11   1    1.20    0.40
 -11   1  -7    1.09    0.55
  -1   7 -11    0.80    0.52
  -1  -7 -11    1.32    0.47
  11   1  -7    0.80    0.35
  -7  11   1    0.75    0.43
   7  11   1    1.10    0.43
   1  -7 -11    0.90    0.39
   1  -7 -11    0.64    0.50
   7 -11  -1    0.87    0.29
   7  11  -1    1.42    0.42
  11  -1  -7    0.85    0.41
   1   7 -11    0.92    0.46
  -1  -7 -11    0.48    0.50
 -11   1  -7    1.14    0.35
  11  -1  -7    0.99    0.37
   1  -7 -11    1.65    0.47
  11   1  -7    0.78    0.36
  -7 -11  -1    1.46    0.45
  -1  -7 -11    0.89    0.44
 -11   1  -7    0.80    0.49
 -11  -1  -7    1.29    0.37
  -1  -7 -11    1.24    0.57
 -11  -1  -7    1.24    0.54
   7 -11  -1    0.53    0.48
  -1   7 -11    1.13    0.33
   7 -11   1    0.48    0.47
  -7  11  -1    1.42    0.50
   1  -7 -11    0.76    0.56
  -2  -7 -11   35.87    1.59
  -2   7 -11   35.35    1.53
   2  -7 -11   36.94    1.63
   7  11  -2   34.97    1.57
  11  -2  -7   38.20    1.57
 -11   2  -7   37.34    1.62
   2  -7 -11   37.75    1.61
  11  -2  -7   35.31    1.56
 -11   2  -7   38.84    1.65
 -11  -2  -7   36.62    1.56
  -7 -11   2   34.68    1.55
   7 -11  -2   34.91    1.53
  11   2  -7   33.13    1.54
  -2  -7 -11   38.61    1.60
   2   7 -11   35.81    1.58
  -7 -11  -2   35.29    1.58
 -11  -2  -7   38.52    1.63
   7 -11  -2   38.50    1.61
   7  11   2   35.84    1.57
   2  -7 -11   37.52    1.58
  -7  11  -2   33.57    1.63
  -2   7 -11   39.66    1.65
   7 -11   2   38.49    1.60
   3  -7 -11   10.10    0.68
  11   3  -7   10.72    0.62
  -3  -7 -11   11.19    0.71
  11  -3  -7   10.57    0.67
  -7 -11   3   10.41    0.62
   3  -7 -11   10.28    0.72
  -3   7 -11   10.46    0.79
  11   3  -7   10.56    0.66
  -7 -11  -3   10.55    0.69
   7  11  -3   11.43    0.66
  -3  -7 -11   10.47    0.73
  -3   7 -11    9.82    0.59
  11  -3  -7   10.42    0.65
 -11   3  -7   11.45    0.80
   7 -11  -3   10.44    0.58
   3  -7 -11   11.45    0.77
   7 -11  -3   10.39    0.74
  -7  11  -3   11.35    0.80
 -11  -3  -7   11.13    0.64
 -11   3  -7   11.39    0.78
   7  11   3   11.64    0.67
  -4   7 -11   42.16    1.79
   4  -7 -11   43.20    1.88
   4  -7 -11   43.09    1.84
  -7 -11   4   41.80    1.81
  11  -4  -7   43.86    1.84
   7  11   4   41.89    1.84
   7 -11  -4   42.41    1.80
  -7  11  -4   42.34    1.92
  -4   7 -11   44.46    1.92
  11   4  -7   43.22    1.84
   7 -11  -4   44.35    1.89
 -11  -4  -7   41.81    1.82
  -7 -11  -4   42.27    1.86
   4   7 -11   43.53    1.82
   4  -7 -11   42.71    1.87
  -4   7 -11   41.14    1.91
  -4  -7 -11   45.45    1.88
  11  -4  -7   41.56    1.84
   7  11  -4   41.90    1.83
 -11   4  -7   44.94    1.92
  11   4  -7   42.55    1.83
  -4  -7 -11   41.28    1.86
  11  -5   7   23.75    1.11
  -5   7 -11   23.79    1.06
   5  -7 -11   22.59    1.16
  11  -5  -7   24.41    1.14
   7  11  -5   24.89    1.12
   5  -7 -11   22.59    1.17
  -7  11  -5   22.48    1.25
 -11   5  -7   24.21    1.27
  11   5  -7   23.15    1.12
  -5  -7 -11   23.76    1.19
   7 -11  -5   23.36    1.07
  -5   7 -11   25.32    1.26
  11   5  -7   23.32    1.12
   7  11   5   22.86    1.12
  -5  -7 -11   22.23    1.16
   7 -11  -5   23.29    1.08
  -7 -11  -5   23.42    1.16
   5   7 -11   24.27    1.10
  -7 -11   5   24.43    1.08
  -5   7 -11   24.29    1.23
 -11  -5  -7   22.52    1.12
   7 -11  -5   23.32    1.31
  11  -5  -7   24.16    1.15
  11  -6  -7    4.56    0.54
  -7 -11   6    3.43    0.46
  -7  11  -6    4.22    0.77
  11   6  -7    4.17    0.56
  11   6  -7    3.59    0.52
  -6  -7 -11    3.88    0.66
   7 -11  -6    3.42    0.45
  -6  -7 -11    4.20    0.66
  -6   7 -11    4.65    0.73
   7 -11  -6    3.88    0.55
  -6   7 -11    3.70    0.42
   7  11  -6    4.07    0.57
   7 -11   6    3.20    0.59
  -7 -11  -6    4.39    0.55
   7 -11  -6    3.70    0.49
   6  -7 -11    3.23    0.63
  -7 -11  -6    3.68    0.64
 -11   6  -7    4.91    0.82
  11  -6   7    3.75    0.53
  -6   7 -11    4.33    0.77
 -11  -6  -7    3.87    0.56
   6   7 -11    4.12    0.52
   7 -11  -6    4.46    0.82
   6  -7 -11    4.34    0.60
  11  -7   7    9.92    0.69
  -7   7 -11   10.18    0.56
   7 -11  -7    9.40    0.70
  -7  -7 -11    8.20    0.76
   7 -11  -7    9.15    0.93
  -7 -11  -7    9.21    0.76
  11   7  -7    8.36    0.64
  -7 -11  -7    9.22    0.68
   7  -7 -11   10.16    0.77
  -7   7 -11    9.60    0.85
 -11  -7  -7    9.59    0.68
   7 -11  -7    9.05    0.65
   7   7 -11   10.04    0.67
   7  11  -7   10.09    0.68
   7  -7 -11    7.59    0.73
   7 -11  -7    8.48    0.62
  -7 -11   7    8.91    0.59
   7 -11   7   10.11    0.72
  11  -7  -7    9.91    0.66
  11   7  -7    9.14    0.70
   7  -7 -11    8.80    0.70
   8  -7 -11   -0.36    0.53
  -8   7 -11    0.15    0.74
 -11  -8  -7   -0.34    0.57
   8  -7 -11    0.18    0.58
  -8  -7 -11   -0.07    0.66
  11   8  -7   -0.02    0.57
   7 -11   8    0.12    0.57
  -8   7 -11    0.05    0.38
  -7  11  -8    1.46    0.83
  11   8  -7    0.28    0.48
   8   7 -11   -0.03    0.51
   7 -11  -8    0.13    0.82
  11  -8   7    0.13    0.55
   7 -11  -8    0.40    0.52
   7  11  -8    0.11    0.53
   7 -11  -8   -0.42    0.49
  11  -8  -7   -0.68    0.58
   7 -11  -8   -0.75    0.59
  -8  -7 -11    0.79    0.64
   7 -11  -8    0.33    0.67
  -7 -11  -8    1.22    0.63
  11  -8  -7   -0.23    0.50
 -11  -9  -7    0.01    0.59
   7 -11  -9   -1.21    0.73
   7 -11  -9   -0.07    0.57
  -9   7 -11    1.18    0.82
   9  -7 -11   -0.11    0.64
  -9   7 -11    0.85    0.39
   7 -11  -9   -0.23    0.55
  11  -9  -7    0.57    0.59
  -7  11  -9   -0.05    0.82
  -9   7 -11    0.74    0.86
  11   9  -7   -0.28    0.62
   7 -11  -9   -0.50    0.81
  11   9  -7    0.89    0.50
   7 -11   9    0.66    0.59
  11  -9  -7    0.73    0.56
  -9  -7 -11    0.57    0.68
   9   7 -11    0.50    0.56
   7  11  -9   -0.08    0.58
  11  -9   7    0.15    0.60
   7 -11  -9    0.45    0.61
  11  -9  -7    0.51    0.51
   7 -11 -10    1.47    0.61
   7  11 -10    2.39    0.64
   7 -11 -10    1.70    0.73
 -10   7 -11    1.99    0.42
  11 -10   7    1.35    0.69
   7 -11 -10    2.11    0.63
  10  -7 -11    1.70    0.71
   7 -11  10    2.32    0.64
 -10   7 -11    2.33    0.90
  11  10  -7    2.09    0.51
 -11  10  -7    5.33    0.98
  11 -10  -7    2.15    0.65
 -10  -7 -11    2.38    0.70
  10  -7  11    1.80    0.62
   7 -11 -10    1.53    0.67
 -10   7 -11    1.71    0.91
  11  10  -7    2.11    0.69
  11 -10  -7    2.46    0.65
   7 -11 -10    3.06    0.87
 -11 -10  -7    1.49    0.64
  10   7 -11    1.70    0.61
  11 -10  -7    1.90    0.57
   0  -8 -11   22.58    1.04
   8 -11   0   22.73    1.05
   0  -8 -11   22.58    1.08
  -8 -11   0   21.82    1.00
 -11   0  -8   20.84    1.04
  11   0  -8   20.47    0.99
   8 -11   0   19.46    0.93
   8  11   0   21.28    1.01
   0  -8 -11   20.48    1.04
 -11   0  -8   21.24    0.98
  -8  11   0   19.41    1.04
 -11   0  -8   22.55    1.09
   0   8 -11   21.40    1.04
   0  -8 -11   20.66    1.00
   0  -8 -11   21.54    1.10
   8  11  -1    2.40    0.48
   1  -8 -11    2.97    0.62
  11  -1  -8    1.71    0.39
   8  11   1    2.50    0.48
  -1  -8 -11    2.31    0.59
  -8  11  -1    1.71    0.53
   8 -11  -1    2.02    0.54
  -1  -8 -11    1.76    0.52
  -8 -11   1    2.21    0.43
 -11  -1  -8    2.40    0.43
  -1  -8 -11    2.61    0.49
  -8 -11  -1    1.87    0.46
   1  -8  11    2.77    0.34
  11  -1  -8    2.34    0.45
  11   1  -8    1.92    0.41
 -11   1  -8    2.04    0.41
   8 -11  -1    2.13    0.35
   1  -8 -11    2.23    0.53
   8 -11   1    2.22    0.33
   1  -8 -11    1.75    0.42
  -8  11   1    1.85    0.46
 -11   1  -8    2.12    0.53
 -11   1  -8    2.36    0.57
  -1   8 -11    2.20    0.54
  -1  -8 -11    1.94    0.53
   1  -8 -11    2.14    0.55
   8 -11   1    2.27    0.54
   1   8 -11    2.19    0.39
 -11  -1  -8    2.30    0.59
   1   8 -11    1.55    0.47
   1  -8 -11    2.07    0.51
  11   2  -8   37.64    1.68
 -11  -2  -8   39.49    1.76
 -11   2  -8   39.89    1.77
   2  -8 -11   40.82    1.77
  -8  11  -2   39.04    1.78
   8  11   2   40.09    1.72
   8  11  -2   40.71    1.72
 -11   2  -8   41.73    1.79
  -2  -8 -11   39.02    1.73
   2   8 -11   39.06    1.68
   2  -8 -11   40.78    1.72
  11  -2  -8   40.00    1.71
 -11  -2  -8   39.29    1.70
   8 -11  -2   38.54    1.67
  -8 -11   2   39.24    1.69
  -2  -8 -11   39.10    1.74
   2  -8 -11   40.05    1.74
  -2   8 -11   37.85    1.67
   2  -8 -11   40.89    1.74
   2  -8  11   40.89    1.68
  11  -2  -8   36.05    1.69
  -8 -11  -2   40.00    1.72
   8 -11  -2   41.59    1.75
   8 -11   2   40.82    1.74
  -2   8 -11   41.82    1.77
  -3   8 -11   21.10    1.01
   8 -11  -3   22.26    1.13
  -3  -8 -11   22.86    1.12
 -11  -3  -8   23.48    1.07
   3  -8 -11   18.42    1.15
   3  -8 -11   23.58    1.11
   8 -11   3   24.05    1.13
   8  11   3   23.38    1.10
 -11  -3  -8   21.06    1.13
   8  11  -3   23.38    1.09
   3  -8 -11   22.35    1.12
  11  -3  -8   20.47    1.06
   8 -11  -3   23.01    1.03
  -8 -11  -3   23.86    1.10
  -8  11  -3   21.25    1.17
 -11   3  -8   22.41    1.18
 -11   3  -8   21.22    1.18
  -3  -8 -11   22.21    1.12
   3  -8 -11   23.36    1.12
  -8 -11   3   23.04    1.05
  -3  -8 -11   23.95    1.18
   3  -8  11   23.62    1.04
  11   3  -8   23.14    1.06
  -3   8 -11   22.89    1.17
   3  -8 -11   23.91    1.16
  11  -3  -8   22.71    1.09
  -8 -11  -4  105.23    4.36
  -4   8 -11  106.73    4.32
  -4   8 -11  109.16    4.41
   8 -11  -4  103.70    4.33
  11   4  -8  106.88    4.35
   4  -8 -11  107.35    4.36
   4  -8  11  112.54    4.35
 -11  -4  -8  107.60    4.35
   4  -8 -11   89.47    4.39
  11  -4  -8  112.30    4.36
  11  -4  -8   97.97    4.35
  -4  -8 -11  111.01    4.38
 -11   4  -8  107.78    4.42
  -4  -8 -11  105.67    4.37
 -11   4  -8  108.53    4.41
   8  11  -4  108.73    4.36
 -11  -4  -8  108.39    4.38
  -8 -11   4  100.84    4.33
   8 -11  -4  111.73    4.39
   8  11   4  109.80    4.37
   4  -8 -11  111.31    4.37
   8 -11  -4   99.80    4.32
  -8  11  -4  106.05    4.41
   4  -8 -11  110.51    4.37
   4  -8 -11  107.63    4.39
 -11   5  -8   37.28    1.71
  -5   8 -11   35.60    1.53
   5  -8 -11   37.45    1.60
  -5   8 -11   33.78    1.69
  11  -5  -8   38.43    1.61
   8 -11  -5   34.67    1.54
   8  11  -5   37.49    1.60
  -8  11  -5   35.39    1.70
  -5  -8 -11   33.65    1.61
   5  -8 -11   34.46    1.64
  11  -5   8   36.22    1.57
   8  11   5   36.46    1.59
  -5  -8 -11   36.70    1.63
   5  -8 -11   30.65    1.63
   5  -8 -11   37.49    1.61
  11   5  -8   35.57    1.58
   5  -8  11   38.46    1.57
  -8 -11   5   33.85    1.54
  -8 -11  -5   35.15    1.61
   8 -11  -5   36.08    1.63
 -11  -5  -8   35.56    1.58
  -5   8 -11   35.14    1.69
  11   5  -8   32.73    1.57
   8 -11  -5   34.72    1.55
   5  -8 -11   35.75    1.62
  -6   8 -11   86.11    3.43
   6   8 -11   88.14    3.46
   6  -8  11   88.25    3.47
  -6   8 -11   82.77    3.55
  -8  11  -6   80.97    3.55
  -6   8 -11   83.68    3.55
  -8 -11   6   79.81    3.43
  -8 -11  -6   85.13    3.49
   8 -11  -6   87.22    3.57
 -11  -6  -8   82.21    3.47
   6  -8 -11   84.82    3.49
  -6  -8 -11   85.04    3.49
  11  -6   8   87.65    3.47
   8 -11  -6   78.67    3.44
  11   6  -8   79.38    3.46
  11   6  -8   88.27    3.48
 -11   6  -8   86.68    3.56
   8 -11  -6   82.52    3.45
   6  -8 -11   69.63    3.50
  11  -6  -8   88.08    3.47
   8  11  -6   90.56    3.48
  -6  -8 -11   78.50    3.49
   6  -8 -11   85.77    3.48
   6  -8 -11   80.74    3.49
   8  11  -7   22.35    1.09
  -7   8 -11   23.34    1.27
  -7   8 -11   21.07    0.99
   8 -11  -7   22.21    1.30
  -7   8 -11   22.43    1.27
  11  -7   8   22.94    1.09
   7  -8 -11   20.57    1.11
 -11  -7  -8   22.16    1.10
   7  -8 -11   19.30    1.16
   8 -11  -7   21.28    1.07
   7  -8 -11   21.02    1.11
   7   8 -11   23.82    1.09
  -7  -8 -11   20.80    1.14
   8 -11  -7   20.29    1.05
   7  -8  11   21.32    1.09
  11  -7  -8   21.40    1.07
  11   7  -8   19.64    1.05
  -8 -11  -7   22.43    1.14
 -11   7  -8   21.54    1.28
   7  -8 -11   22.43    1.15
  11   7  -8   21.18    1.09
   8 -11  -8    5.77    0.76
   8 -11   8    6.31    0.70
  11   8  -8    6.59    0.68
   8   8 -11    7.14    0.66
  -8  -8 -11    6.85    0.75
  -8   8 -11    5.03    0.89
  -8  -8 -11    4.63    0.67
   8 -11  -8    4.97    0.62
   8  -8 -11    5.63    0.67
 -11  -8  -8    5.32    0.67
   8 -11  -8    6.35    0.90
   8  11  -8    6.66    0.68
  11   8  -8    4.02    0.56
   8 -11  -8    6.02    0.62
  -8   8 -11    5.62    0.47
  11  -8   8    5.82    0.66
   8  -8 -11    6.40    0.73
  11  -8  -8    5.77    0.71
  -8 -11  -8    6.08    0.74
 -11   8  -8    6.58    0.95
   8  -8  11    6.02    0.65
   8  -8 -11    6.19    0.67
  11  -8  -8    6.10    0.63
   8  -8 -11    4.89    0.75
  -9   8 -11   18.38    1.22
   8 -11   9   18.24    1.04
   9  -8 -11   16.45    1.00
   9   8 -11   20.93    1.02
   9  -8 -11   18.23    1.08
  11  -9  -8   18.46    1.04
  -8  11  -9   18.14    1.27
  11   9  -8   20.06    1.04
   8 -11  -9   16.36    1.21
  11  -9  -8   17.39    1.00
 -11  -9  -8   18.86    1.03
   9  -8 -11   19.26    1.04
  11   9  -8   15.38    0.93
  -8 -11  -9   18.57    1.07
  11  -9  -8   19.26    0.99
   8 -11  -9   18.37    1.02
   8 -11  -9   18.66    1.04
   8 -11  -9   19.17    0.99
   9  -8 -11   16.44    1.08
  -9  -8 -11   20.47    1.09
  11  -9   8   18.70    1.05
  -9   8 -11   18.03    0.88
   8 -11  -9   18.89    1.09
 -10  -8 -11   10.98    0.85
 -10   8 -11    9.11    0.57
  11 -10  -8    8.18    0.77
  11 -10  -8    8.92    0.72
   8 -11 -10    8.27    0.83
  -8  11 -10    6.76    1.07
   8 -11 -10    9.29    0.99
  11 -10  -8    8.91    0.82
  -8 -11 -10   11.84    0.90
   8 -11 -10    9.55    0.79
 -11 -10  -8    9.76    0.81
  11  10  -8   10.16    0.81
  11 -10   8    9.80    0.85
  11  10  -8    7.43    0.65
   8 -11 -10    8.36    0.79
  10   8 -11    9.55    0.79
  10  -8 -11    8.06    0.84
  10  -8 -11    9.43    0.80
 -10   8 -11    8.11    1.04
   8 -11 -10    8.53    0.84
   8 -11  10    9.28    0.82
   0  -9 -11   -0.09    0.50
   0  -9 -11    0.46    0.64
   0  -9 -11    0.00    0.54
   0   9 -11    0.62    0.36
 -11   0  -9    0.13    0.57
 -11   0  -9    0.43    0.52
   0   9 -11    0.03    0.50
  11   0  -9    0.12    0.44
  -9  11   0    0.65    0.52
 -11   0  -9   -0.02    0.43
   9  11   0    0.39    0.50
   0  -9 -11   -0.23    0.46
   0  -9 -11    0.02    0.58
   9 -11   0    0.01    0.33
  -9 -11   0   -0.16    0.44
   9 -11   0    0.29    0.54
 -11  -1  -9    6.18    0.64
 -11   1  -9    6.21    0.51
   9 -11  -1    6.38    0.62
  -1  -9 -11    5.58    0.58
   1  -9 -11    5.44    0.71
   1  -9 -11    5.64    0.60
  11  -1  -9    6.87    0.56
   1  -9 -11    6.82    0.61
  -1  -9 -11    5.74    0.57
   9 -11   1    6.42    0.63
  -9 -11   1    6.12    0.53
  -1   9 -11    5.42    0.60
   1  -9 -11    6.19    0.53
   1  -9 -11    6.54    0.64
   9  11  -1    6.12    0.58
   9 -11  -1    6.10    0.45
  11   1  -9    6.37    0.53
 -11  -1  -9    6.47    0.54
  11  -1  -9    6.49    0.52
 -11   1  -9    6.49    0.66
   1   9 -11    6.73    0.50
   1   9 -11    4.69    0.53
 -11   1  -9    5.37    0.63
   1  -9  11    6.39    0.45
   9 -11   1    5.82    0.44
  -1   9 -11    7.16    0.47
  -1  -9 -11    5.79    0.68
  -9 -11  -1    6.17    0.55
   9  11   1    6.61    0.57
  -1  -9 -11    6.02    0.62
  -9  11   1    5.40    0.56
  -9  11  -1    5.60    0.63
   2   9 -11    1.75    0.41
   9 -11  -2    1.17    0.57
 -11  -2  -9    1.19    0.57
   2  -9 -11    1.29    0.55
 -11   2  -9    1.57    0.61
   9 -11   2    1.79    0.56
   9  11   2    1.34    0.51
  11  -2  -9    1.69    0.52
   9  11  -2    1.72    0.51
  -2   9 -11    1.12    0.57
 -11   2  -9    1.23    0.61
   2  -9 -11    1.06    0.56
 -11  -2  -9    1.64    0.49
   2  -9 -11    1.06    0.56
  11   2  -9    0.99    0.41
   2  -9 -11    1.54    0.65
  -2  -9 -11    1.56    0.53
   9 -11  -2    1.67    0.38
  -2  -9 -11    1.55    0.52
  -9 -11  -2    2.49    0.49
  -9 -11   2    1.45    0.42
  -9  11  -2    1.26    0.62
   2  -9  11    1.84    0.40
  11  -2  -9    1.28    0.47
   3   9 -11    3.91    0.47
   3  -9 -11    3.65    0.70
   9 -11  -3    3.35    0.45
  -3   9 -11    4.55    0.67
  -3   9 -11    3.76    0.42
  11  -3  -9    3.70    0.48
   9  11   3    2.88    0.56
   3  -9  11    4.06    0.46
 -11  -3  -9    3.72    0.54
   9 -11  -3    3.19    0.64
   9  11  -3    3.98    0.57
 -11   3  -9    4.50    0.70
  -9 -11  -3    2.91    0.55
  11   3  -9    3.52    0.46
  -3  -9 -11    3.71    0.61
  11  -3  -9    3.58    0.58
   3  -9 -11    3.39    0.58
   9 -11   3    4.53    0.62
   3  -9 -11    3.16    0.58
  -9  11  -3    2.68    0.69
 -11  -3  -9    4.24    0.62
  -3  -9 -11    4.24    0.72
 -11   3  -9    3.36    0.71
   3  -9 -11    3.36    0.60
  11  -3  -9    3.67    0.53
  -9 -11   3    4.23    0.47
  -3  -9 -11    3.48    0.57
   4  -9 -11    0.15    0.58
  -4   9 -11    0.86    0.40
   9 -11  -4   -0.20    0.47
   9 -11   4   -0.01    0.60
 -11  -4  -9    0.79    0.56
   9  11  -4    1.06    0.55
   9  11   4    0.42    0.57
  -4  -9 -11    0.87    0.62
 -11   4  -9    0.06    0.72
 -11  -4  -9    0.25    0.56
   9 -11  -4    0.48    0.61
   4  -9 -11    0.40    0.60
   4  -9  11    0.66    0.48
   4   9 -11    1.04    0.49
  -4   9 -11   -0.01    0.67
  -9  11  -4    0.37    0.73
  -4  -9 -11    0.53    0.58
   4  -9 -11    1.06    0.58
 -11   4  -9    0.73    0.74
  11   4  -9    0.09    0.49
  11  -4  -9    1.30    0.59
   4  -9 -11    0.20    0.67
   4  -9 -11    1.80    0.70
  -9 -11  -4    1.37    0.56
  -9 -11   4    0.06    0.41
   9 -11  -4    0.65    0.40
  11  -4  -9    0.67    0.54
   5  -9 -11    2.08    0.63
   5  -9 -11    0.44    0.67
   5  -9 -11    1.04    0.61
  -5  -9 -11    1.10    0.67
   9  11  -5    1.53    0.60
  -5   9 -11    0.83    0.41
 -11   5  -9    0.49    0.79
  -9 -11  -5    1.18    0.61
   5  -9  11    0.30    0.52
  11  -5   9    0.91    0.56
 -11   5  -9    1.29    0.81
   9 -11  -5    0.87    0.52
  -5  -9 -11    0.47    0.60
 -11  -5  -9    1.38    0.59
  -5   9 -11    1.49    0.74
   5  -9 -11    0.42    0.74
   9 -11   5    1.11    0.63
   5  -9 -11    0.72    0.61
  11   5  -9    1.38    0.55
  11  -5  -9    1.15    0.63
   9 -11  -5    1.00    0.43
  -9  11  -5    1.24    0.80
 -11  -5  -9    1.41    0.59
   9  11  -6   14.68    0.84
  -6   9 -11   13.03    0.69
  -6   9 -11   11.53    1.02
 -11   6  -9   13.90    1.05
  -6   9 -11   13.44    1.03
   6  -9 -11   12.45    0.90
  -6  -9 -11   14.58    0.92
  -6  -9 -11    9.71    0.85
  11  -6  -9   14.16    0.89
   9 -11  -6   11.25    0.80
 -11  -6  -9   12.73    0.85
  11  -6   9   14.49    0.84
  -9  11  -6   11.76    1.05
   6  -9 -11   11.26    0.93
  -9 -11  -6   14.07    0.88
  11  -6  -9   14.57    0.84
   6  -9 -11   12.89    0.88
   6  -9  11   14.20    0.82
   6  -9 -11   13.77    0.86
   9 -11  -6   11.93    0.75
   9  11  -6   10.81    0.72
  11   6  -9   12.89    0.82
  -7   9 -11    0.58    0.41
  -7   9 -11   -0.79    0.87
   9 -11  -7    0.35    0.88
   7   9 -11    0.80    0.61
  -9 -11  -7    1.24    0.67
 -11   7  -9    0.51    0.36
   9 -11  -7    1.48    0.53
   7  -9 -11    0.67    0.68
  11  -7   9    0.76    0.60
  -7  -9 -11   -0.18    0.62
   9  11  -7    1.48    0.65
   9 -11  -7    1.02    0.58
  11   7  -9    0.54    0.59
 -11  -7  -9    0.57    0.62
  -7   9 -11    0.81    0.86
   7  -9  11    0.51    0.62
 -11   7  -9    1.05    0.91
   7  -9 -11    0.71    0.63
  11  -7  -9    1.09    0.60
   7  -9 -11    0.38    0.67
   7  -9 -11    0.23    0.75
  11  -8   9   17.93    0.99
  -8   9 -11   16.29    0.81
  11   8  -9   17.80    0.97
   8  -9 -11   13.28    1.06
   8  -9 -11   16.69    1.02
  11  -8  -9   17.89    1.02
   8   9 -11   19.96    0.98
  11   8  -9   12.76    0.87
   8  -9 -11   16.14    0.97
  -9 -11  -8   18.28    1.03
 -11  -8  -9   19.17    1.00
   9 -11  -8   14.84    1.16
   9 -11  -8   15.55    0.92
  11  -8  -9   17.03    0.96
   9 -11  -8   16.46    0.95
   8  -9 -11   16.04    0.98
  -8   9 -11   16.51    1.20
   8  -9  11   17.29    0.98
 -11   8  -9   16.24    1.24
  -8   9 -11   13.38    1.17
   9 -11  -8   17.46    1.04
   9   9 -11    1.15    0.66
  11   9  -9    0.25    0.69
   9  -9 -11    0.18    0.63
  -9   9 -11    1.38    0.96
   9  -9 -11    1.35    0.77
  11  -9  -9    0.56    0.72
  11   9  -9    0.10    0.48
  -9   9 -11    0.64    0.40
  -9 -11  -9    0.40    0.75
  11  -9   9    0.21    0.69
   9 -11  -9   -1.26    0.92
   9 -11  -9    0.58    0.60
   9  -9 -11    0.42    0.69
   9  -9 -11    0.13    0.77
   9 -11  -9    0.98    0.66
 -11  -9  -9    0.97    0.68
  -9  11  -9    0.94    1.02
 -11   9  -9   -0.36    1.01
  -9  -9 -11    1.37    0.77
  11  -9  -9    1.33    0.64
   9 -11  -9   -0.02    0.70
   9 -11 -10    6.11    0.73
 -11 -10  -9    7.73    0.80
   9 -11 -10    6.64    1.02
  10  -9 -11    6.37    0.86
   9 -11 -10    7.15    0.79
   9 -11 -10    6.34    0.79
   9 -11 -10    6.51    0.82
 -10   9 -11    5.23    0.49
  11 -10   9    6.49    0.83
  10  -9 -11    5.12    0.87
 -10   9 -11    4.87    1.06
  11 -10  -9    5.10    0.98
  -9 -11 -10    7.29    0.86
 -10  -9 -11    7.70    0.83
  11  10  -9    7.03    0.81
 -11  10  -9    6.25    1.12
  11 -10  -9    6.97    0.82
  -9  11 -10    4.79    1.09
  10   9 -11    7.06    0.76
   9 -11  10    6.41    0.84
  11 -10  -9    6.20    0.72
  10  -9 -11    6.43    0.77
  11 -10  -9    5.42    0.72
   0  10 -11    2.23    0.51
   0  10 -11    3.05    0.42
 -10 -11   0    2.02    0.47
 -10  11   0    2.32    0.58
  10 -11   0    2.78    0.60
   0 -10 -11    2.52    0.51
 -11   0 -10    2.89    0.63
 -11   0 -10    2.62    0.59
  10  11   0    2.78    0.56
 -11   0 -10    2.04    0.51
  11   0 -10    2.51    0.48
   0 -10 -11    2.39    0.54
   0 -10 -11    3.91    0.63
  11   0 -10    2.06    0.50
  10 -11   0    2.89    0.41
   0 -10 -11    2.71    0.63
   1 -10 -11   -0.10    0.68
 -11  -1 -10    0.26    0.58
   1 -10 -11    0.21    0.46
 -11  -1 -10   -0.45    0.50
   1 -10 -11   -0.02    0.58
  10  11   1   -0.18    0.54
 -11   1 -10    0.75    0.62
  -1  10 -11    0.17    0.38
  -1  10 -11   -0.43    0.56
 -10  11   1   -0.50    0.52
 -11   1 -10   -0.69    0.59
   1  10 -11    0.19    0.41
   1 -10  11   -0.05    0.35
  10  11  -1    0.62    0.54
  11   1 -10    0.26    0.45
  10 -11  -1    0.12    0.59
   1 -10 -11    0.22    0.53
  10 -11   1    0.36    0.57
  -1 -10 -11   -0.10    0.51
  11   1 -10    0.27    0.45
  -1 -10 -11   -0.21    0.53
 -11  -1 -10    0.14    0.51
  10 -11   1   -0.21    0.39
 -10  11  -1    0.32    0.59
 -10 -11  -1    0.83    0.47
  11  -1 -10    0.21    0.48
  10 -11  -1    0.33    0.40
  11  -1 -10   -0.03    0.51
   1 -10 -11    0.10    0.60
 -10 -11   1    0.29    0.44
   2 -10 -11    0.86    0.58
   2 -10  11    0.68    0.40
  -2 -10 -11    0.71    0.55
  10 -11   2    1.16    0.57
  11  -2 -10    1.06    0.55
 -11  -2 -10    0.24    0.56
   2 -10 -11    0.46    0.43
 -10 -11   2    0.96    0.43
   2 -10 -11    0.88    0.55
 -11  -2 -10    0.61    0.52
  -2 -10 -11    1.23    0.52
  11   2 -10    0.70    0.40
 -11   2 -10    0.33    0.64
   2  10 -11    0.71    0.42
  11  -2 -10    0.69    0.49
 -11   2 -10    0.79    0.64
  -2  10 -11    1.21    0.58
  10  11  -2    0.83    0.54
  10 -11  -2    1.07    0.57
  -2 -10 -11    1.41    0.69
 -10 -11  -2    0.56    0.49
   2 -10 -11    0.98    0.68
 -10  11  -2    0.17    0.62
  10 -11  -2    0.89    0.42
   2 -10 -11    0.92    0.60
  -2  10 -11    0.91    0.37
  10  11   2    0.51    0.54
  11   2 -10    0.47    0.41
   3 -10  11    5.06    0.51
   3 -10 -11    4.34    0.72
 -11   3 -10    3.61    0.74
 -11  -3 -10    4.18    0.63
 -11   3 -10    5.29    0.75
   3 -10 -11    4.37    0.65
  -3 -10 -11    5.10    0.61
   3 -10 -11    5.14    0.64
  10 -11  -3    5.05    0.51
  11   3 -10    4.16    0.50
  10 -11  -3    5.07    0.65
   3 -10 -11    4.27    0.61
  -3  10 -11    5.72    0.71
  10  11   3    5.13    0.62
  10 -11   3    4.75    0.67
  11   3 -10    4.58    0.48
  11  -3 -10    5.56    0.63
  -3 -10 -11    4.78    0.64
  -3 -10 -11    6.07    0.76
 -10 -11  -3    4.75    0.58
  10  11  -3    5.22    0.63
 -11  -3 -10    5.46    0.62
  10 -11  -3    4.48    0.44
  11  -3 -10    4.81    0.59
 -10  11  -3    5.24    0.75
   3  10 -11    5.57    0.54
  11   4 -10   41.23    1.72
  10 -11   4   41.49    1.77
 -11   4 -10   36.46    1.84
  10  11   4   40.92    1.75
  10  11  -4   42.23    1.76
 -10 -11  -4   39.81    1.74
   4  10 -11   42.44    1.72
   4 -10  11   42.44    1.72
 -11   4 -10   38.09    1.85
  10 -11  -4   37.47    1.70
  11  -4 -10   43.56    1.78
  -4  10 -11   35.96    1.82
   4 -10 -11   38.97    1.76
  11   4 -10   36.55    1.68
 -11  -4 -10   39.71    1.75
  -4 -10 -11   43.52    1.79
 -11  -4 -10   34.80    1.75
  -4 -10 -11   34.79    1.73
 -10  11  -4   38.29    1.84
   4 -10 -11   38.03    1.75
   4 -10 -11   30.47    1.82
  10 -11  -4   37.55    1.67
  11  -4 -10   41.16    1.73
  10 -11  -4   40.25    1.77
  -4 -10 -11   42.02    1.82
   4 -10 -11   41.18    1.82
  -5 -10 -11   13.48    0.93
 -11  -5 -10   10.27    0.84
  10  11  -5   12.81    0.77
   5  10 -11   14.86    0.81
 -10  11  -5   13.07    1.04
 -11   5 -10   12.40    1.02
  11  -5 -10   13.44    0.90
   5 -10 -11   13.05    0.86
 -11   5 -10   14.14    1.03
  10 -11  -5   11.81    0.74
  -5  10 -11   12.97    1.00
 -11  -5 -10   14.05    0.87
  10 -11  -5   13.09    0.80
   5 -10 -11   13.37    0.94
   5 -10 -11   13.53    0.88
   5 -10 -11    9.86    1.00
  10  11  -5   16.19    0.88
   5 -10  11   13.82    0.81
  -5 -10 -11   12.66    0.82
  -5  10 -11   12.04    0.70
  11   5 -10   13.54    0.80
 -10 -11  -5   14.70    0.86
  10 -11   5   13.64    0.90
  10 -11   6   42.74    1.78
  -6  10 -11   37.83    1.64
 -11   6 -10   37.77    1.86
 -11  -6 -10   41.32    1.76
 -11  -6 -10   33.08    1.72
  11  -6  10   41.07    1.73
  11  -6 -10   42.50    1.78
 -10 -11  -6   40.74    1.75
  -6  10 -11   38.79    1.87
  10  11  -6   33.86    1.68
   6 -10  11   40.93    1.73
   6 -10 -11   41.25    1.75
  -6 -10 -11   32.50    1.71
   6 -10 -11   39.08    1.80
   6 -10 -11   38.17    1.75
  10 -11  -6   38.45    1.72
 -10  11  -6   39.46    1.91
  -6 -10 -11   41.46    1.78
 -11   6 -10   34.95    1.88
   6 -10 -11   31.57    1.83
  10 -11  -6   37.74    1.68
  11   6 -10   43.55    1.73
 -11   7 -10   12.08    0.68
   7 -10  11   13.05    0.86
   7 -10 -11   13.27    0.90
  10 -11   7   14.63    0.94
  11  -7  10   12.73    0.87
  -7  10 -11   11.14    0.68
 -10 -11  -7   15.18    0.91
 -11  -7 -10    9.40    0.82
  10 -11  -7   12.92    0.80
 -10  11  -7   13.12    1.16
   7 -10 -11   10.72    1.02
 -11  -7 -10   13.81    0.90
  10 -11  -7   13.25    0.85
 -11   7 -10   11.88    1.12
  -7  10 -11   12.22    1.10
  10 -11  -7   13.19    1.13
   7 -10 -11   14.19    0.90
  11  -7 -10   13.75    0.87
  11   7 -10   13.10    0.86
  -7  10 -11   11.10    1.08
   7 -10 -11   12.61    0.94
   8 -10 -11    2.78    0.74
  -8  10 -11    1.18    0.98
   8 -10 -11    1.69    0.73
 -10 -11  -8    3.27    0.74
  10 -11  -8    1.90    0.94
   8 -10  11    2.00    0.69
 -11   8 -10    2.46    1.01
   8 -10 -11    1.85    0.70
  11  -8  10    3.07    0.71
  11  -8 -10    2.04    0.67
   8 -10 -11    1.56    0.84
  11   8 -10    1.60    0.69
 -11   8 -10    1.88    0.40
  10 -11  -8    2.93    0.67
  -8  10 -11    2.25    0.42
 -11  -8 -10    2.95    0.73
  10 -11  -8    2.78    0.62
  10 -11  -8    2.20    0.74
  11  -9  10   14.65    0.98
   9 -10 -11   13.67    0.95
  -9 -10 -11   14.54    1.00
  10 -11  -9   10.99    1.16
  10 -11  -9   14.01    0.96
   9 -10 -11   12.87    0.99
  -9  10 -11   12.59    1.22
  -9  10 -11   11.30    0.69
  11   9 -10   14.79    0.96
   9 -10  11   15.90    0.99
 -10 -11  -9   15.61    0.99
 -10  11  -9   14.18    1.27
  11  -9 -10   13.48    1.00
   9  10 -11   15.59    0.95
   9 -10 -11   10.33    1.06
  10 -11  -9   13.50    0.88
  11  -9 -10   13.75    0.93
 -11  -9 -10   14.72    0.97
  11  -9 -10   10.30    1.05
 -11   9 -10   13.49    1.24
   9 -10 -11   13.39    0.96
  10 -11  -9   13.00    0.95
  11 -10 -10    5.39    0.98
  10 -10 -11    5.27    0.75
  11 -10 -10    5.55    0.73
  10 -11 -10    5.86    0.81
 -11 -10 -10    6.46    0.85
  10 -10 -11    6.96    0.88
 -10 -10 -11    7.32    0.88
 -11  10 -10    5.92    1.17
 -10  10 -11    4.93    1.13
 -10  11 -10    5.89    1.19
  10 -10 -11    5.78    0.96
 -10 -11 -10    8.03    0.89
  11 -10 -10    5.92    0.79
  11 -10 -10    6.92    0.87
  10  10 -11    7.78    0.81
  11  10 -10    6.76    0.83
  10 -11 -10    5.10    1.04
  10 -11 -10    7.33    0.84
  11 -10  10    6.96    0.88
  10 -11 -10    7.85    0.77
  10 -10 -11    8.25    0.83
  10 -11 -10    7.11    0.85
  11 -11   0   -0.06    0.46
   0  11 -11    0.47    0.45
   0 -11 -11   -0.49    0.66
   0 -11 -11    0.08    0.54
 -11  11   0    0.09    0.58
  11 -11   0    0.49    0.63
 -11   0 -11    0.66    0.62
   0  11 -11    0.51    0.50
 -11   0 -11   -0.39    0.63
  11   0 -11   -0.14    0.51
  11  11   0   -0.75    0.59
   0 -11 -11    0.42    0.54
 -11   0 -11   -0.04    0.54
  11   0 -11   -0.07    0.53
 -11 -11   0    0.39    0.45
   1  11 -11    1.56    0.45
 -11   1 -11    1.11    0.63
   1 -11 -11   -0.78    0.74
  -1  11 -11    1.03    0.42
 -11  11   1   -0.03    0.56
  -1  11 -11    0.77    0.55
  11 -11  -1    1.10    0.63
  -1 -11 -11    0.96    0.53
  11  11   1   -0.24    0.61
 -11  -1 -11    0.50    0.59
   1 -11  11    0.83    0.41
 -11   1 -11    0.50    0.64
  11   1 -11    0.66    0.51
  11 -11   1    0.63    0.46
 -11 -11  -1    1.29    0.48
 -11  -1 -11    1.03    0.55
  11  -1 -11    1.11    0.57
 -11  11  -1    0.39    0.62
  11 -11   1    1.19    0.64
 -11 -11   1    0.25    0.43
  -1 -11 -11    1.47    0.58
   1 -11 -11    1.01    0.64
  11 -11  -1    0.68    0.47
   1 -11 -11    1.02    0.55
  11  11  -1    0.13    0.59
 -11  -1 -11    0.80    0.58
  11  -1 -11    0.82    0.53
  11   1 -11    0.65    0.48
   1 -11 -11    1.64    0.66
   1 -11 -11    0.83    0.50
  -2 -11 -11    1.08    0.72
   2 -11 -11    0.25    0.72
  -2  11 -11    1.27    0.41
 -11  -2 -11    0.88    0.58
  11   2 -11    0.92    0.47
 -11 -11  -2    0.61    0.50
   2 -11 -11    0.34    0.46
  11  11   2    0.01    0.60
 -11   2 -11    1.19    0.69
 -11  -2 -11    0.64    0.55
  11 -11   2    0.75    0.62
  11  -2 -11    1.09    0.60
  -2 -11 -11    0.09    0.59
  11  -2 -11    0.43    0.54
 -11   2 -11    0.07    0.69
  11 -11  -2    1.13    0.46
  -2 -11 -11    0.92    0.52
 -11  -2 -11    0.37    0.55
   2 -11 -11    1.01    0.62
  11  11  -2    1.62    0.60
  -2  11 -11    0.74    0.59
 -11  11  -2    1.08    0.67
  11 -11  -2    1.63    0.60
  11   2 -11    0.57    0.43
   2 -11 -11    1.29    0.56
  11   2 -11    1.08    0.45
   2  11 -11    0.67    0.46
   2 -11  11    0.88    0.43
 -11  11  -3   -0.87    0.74
  11 -11   3   -0.06    0.62
   3 -11 -11    0.16    0.72
  -3 -11 -11    1.23    0.72
   3  11 -11   -0.17    0.49
 -11   3 -11   -0.25    0.75
  -3 -11 -11    0.42    0.61
   3 -11 -11   -0.24    0.59
  -3  11 -11    0.41    0.61
 -11  -3 -11    0.81    0.54
 -11   3 -11   -1.42    0.74
  -3 -11 -11   -0.18    0.52
 -11 -11  -3    0.14    0.52
   3 -11  11    0.33    0.46
  11 -11  -3   -0.11    0.49
  11   3 -11   -0.11    0.41
  11   3 -11    0.28    0.45
  11  11   3   -0.41    0.61
  11 -11  -3    0.15    0.61
   3 -11 -11    0.56    0.58
  11  -3 -11    0.02    0.62
 -11  -3 -11    0.57    0.57
  -3  11 -11    0.45    0.39
  11  11  -3   -0.41    0.61
  11  -3 -11    0.08    0.55
  11 -11  -3    0.41    0.37
   4 -11  11    5.39    0.58
  11 -11  -4    5.64    0.57
 -11   4 -11    4.33    0.82
 -11  11  -4    5.16    0.83
 -11 -11  -4    4.47    0.62
  11  11   4    4.93    0.68
  11 -11  -4    4.75    0.67
  -4  11 -11    6.04    0.78
  -4  11 -11    4.54    0.46
 -11   4 -11    5.50    0.84
  -4 -11 -11    4.88    0.59
 -11  -4 -11    5.24    0.66
  -4 -11 -11    6.02    0.80
   4 -11 -11    5.19    0.67
  11  11  -4    5.98    0.68
   4 -11 -11    4.39    0.80
  11 -11  -4    4.00    0.49
  -4 -11 -11    5.28    0.72
  11  -4 -11    5.28    0.71
 -11  -4 -11    3.41    0.61
   4 -11 -11    4.76    0.63
   4  11 -11    4.97    0.57
  11   4 -11    4.69    0.55
  11 -11   4    4.96    0.71
  11  -4 -11    6.22    0.64
  11  -5 -11    0.63    0.71
 -11   5 -11    1.20    0.85
   5 -11 -11    1.48    0.83
 -11  -5 -11    1.08    0.65
  -5 -11 -11    1.14    0.72
   5  11 -11    0.82    0.59
  11 -11   5    1.25    0.69
  -5  11 -11    0.87    0.78
 -11  11  -5    0.58    0.85
  11   5 -11    1.81    0.55
  11  -5 -11    1.01    0.64
  11 -11  -5    0.62    0.57
 -11  -5 -11    0.96    0.56
   5 -11 -11    1.43    0.63
  11  11  -5    0.44    0.53
   5 -11 -11    0.80    0.62
   5 -11 -11    1.19    0.75
   5 -11  11    1.59    0.59
 -11   5 -11    1.67    0.86
  11 -11  -5    0.99    0.47
 -11 -11  -5    1.78    0.62
   6  11 -11   15.32    0.91
  11   6 -11   16.30    0.91
 -11   6 -11   16.12    0.78
 -11 -11  -6   15.51    0.93
 -11  -6 -11   16.62    0.96
   6 -11 -11   12.02    1.11
   6 -11 -11   15.38    0.92
 -11  11  -6   14.08    1.17
 -11   6 -11   13.66    1.16
  -6 -11 -11   14.77    1.00
  11  -6  11   15.45    0.93
 -11   6 -11   13.22    1.16
  11  -6 -11   16.45    1.02
   6 -11 -11   15.32    1.02
   6 -11 -11   13.88    0.93
  11  11  -6   11.55    0.83
  11 -11  -6   14.24    0.90
   6 -11 -11   14.82    0.97
  11 -11   6   16.82    1.00
  11 -11  -6   13.35    0.83
   6 -11  11   15.39    0.92
 -11  -7 -11    0.55    0.71
  11 -11   7    0.87    0.75
 -11  11  -7   -0.30    1.00
   7 -11 -11    0.35    0.85
 -11   7 -11   -0.04    0.96
  11   7 -11   -0.18    0.63
 -11   7 -11    0.20    0.41
  11  -7  11   -0.07    0.66
  11 -11  -7   -0.21    0.70
   7 -11 -11    0.21    0.68
   7 -11 -11   -0.46    0.68
   7 -11 -11    0.29    0.78
 -11 -11  -7    0.42    0.67
   7 -11 -11   -0.51    0.73
   7 -11  11    0.60    0.68
  11 -11  -7   -0.15    0.54
  11  11  -7    1.00    0.50
  11 -11  -7    0.66    0.63
  11   8 -11   10.72    0.83
   8 -11  11    9.85    0.86
  11 -11  -8    6.67    0.82
  11  -8 -11    7.36    0.90
 -11   8 -11    9.15    0.58
 -11   8 -11    7.61    1.12
   8 -11 -11    8.81    0.85
 -11  -8 -11   10.09    0.87
  11 -11   8    9.90    0.88
 -11 -11  -8    9.09    0.84
  11  -8  11    9.56    0.85
   8 -11 -11    9.16    0.86
  11 -11  -8    8.47    0.74
  11 -11  -8    9.32    0.84
   8 -11 -11    9.64    0.88
  11  -8 -11   10.71    0.84
   8 -11 -11    8.69    0.82
  11 -11  -8    6.83    1.07
   8 -11 -11    7.12    1.01
  11 -11  -9    0.30    0.70
 -11  -9 -11    0.79    0.78
   9 -11 -11   -0.09    0.76
   9 -11 -11   -0.04    0.78
  11  -9 -11    0.91    0.73
  11  -9 -11   -0.06    0.84
   9 -11  11   -0.23    0.80
  -9 -11 -11   -0.07    0.83
  11  -9  11    0.50    0.77
  11 -11  -9    1.21    0.66
 -11   9 -11   -0.48    1.08
  11 -11  -9   -0.28    0.76
  11   9 -11   -0.58    0.74
 -11   9 -11    0.30    0.38
  11  11  -9    1.52    0.78
  11  -9 -11   -0.31    0.84
   9 -11 -11    0.39    0.72
   9 -11 -11    1.28    0.91
  11 -11  -9   -0.11    0.99
 -11 -11  -9    0.87    0.76
   9 -11 -11   -0.01    0.73
  11 -11   9    0.90    0.81
 -11  11 -10    6.53    1.15
  11  11 -10    8.27    0.88
  10 -11 -11    4.61    0.79
 -11  10 -11    6.19    1.19
  11 -10 -11    6.70    0.84
 -10  11 -11    6.00    1.19
  11 -11 -10    4.53    1.06
 -10 -11 -11    9.28    0.91
  11 -10 -11    4.60    0.96
 -11 -11 -10    6.67    0.87
  11  10 -11    8.14    0.85
 -11 -10 -11    6.64    0.87
  11 -11 -10    6.33    0.75
  11 -10 -11    7.23    0.92
  11 -11 -10    6.67    0.87
  10 -11 -11    5.38    1.01
  10 -11 -11    6.90    0.89
  10 -11 -11    6.57    0.80
  10  11 -11    9.44    0.87
  11 -11 -10    6.33    0.78
  10 -11 -11    6.49    0.86
  11 -11 -11    0.43    0.65
 -11 -11 -11    1.15    0.81
  11 -11 -11    0.13    0.97
  11  11 -11    0.77    0.81
  11 -11 -11    0.91    0.80
  11 -11 -11    0.33    0.83
  11 -11 -11    0.91    0.74
 -11  11 -11    0.81    1.16
   0   0 -12   98.74    4.07
   0 -12   0  123.91    6.44
  12   0   0  125.58    6.50
  12   0   0  104.13    4.09
   0  12   0  122.19    6.80
   0   0 -12  102.02    4.12
   0 -12   0   96.74    4.09
   0 -12   0  115.65    6.60
   0 -12  -1    2.85    2.06
  12   1   0    1.97    0.39
  -1   0 -12    1.47    0.40
  12  -1   0    1.00    1.85
   0  12  -1    3.33    2.01
  12  -1   0    2.37    0.38
   1   0 -12    2.06    0.52
   0  12   1    4.61    2.32
   0 -12  -1    1.85    0.42
   0 -12  -1    2.33    0.40
  -1   0 -12    2.72    0.54
   0 -12   1   -0.93    2.06
   0 -12  -1    2.09    1.76
  -1   0 -12    1.73    0.31
   0  12  -2   86.68    5.49
   0 -12  -2   74.62    3.21
   0 -12  -2   76.25    3.23
  -2   0  12   94.75    6.38
  12  -2   0   95.07    5.78
   2   0 -12   81.65    3.25
   0  12   2   83.31    5.85
  12   2   0   82.42    3.22
  12   2   0   70.70    3.22
  -2   0 -12   79.95    3.20
   0 -12  -2   89.30    5.83
  12  -2   0   79.10    3.21
 -12   2   0   83.93    3.25
  -2   0 -12   82.74    3.26
  -2   0 -12   75.75    3.21
   0 -12   2   90.63    5.92
   0 -12  -3    5.04    2.43
  12  -3   0    4.57    2.17
   3   0 -12    3.02    0.52
  12  -3   0    1.71    0.46
  -3   0  12    4.65    2.59
  -3   0 -12    2.56    0.44
 -12   3   0    2.32    0.49
   0 -12  -3    2.24    0.43
  -3   0 -12    2.46    0.60
  12  -3   0    2.31    0.38
  12   3   0    3.26    0.46
  -4   0  12  113.64    7.14
  -4   0 -12   99.88    4.07
  12   4   0   95.69    4.08
   4   0 -12  102.58    4.09
  12  -4   0  102.87    4.09
  -4   0 -12   99.97    4.11
   0 -12  -4   97.29    4.07
 -12   4   0  103.50    4.09
   4   0 -12   96.87    4.06
 -12   5   0  109.48    4.15
  -5   0  12  116.20    7.10
   5   0 -12  108.02    4.09
   5   0 -12  112.04    4.14
   0 -12  -5  105.91    4.15
   0 -12  -5  111.03    4.13
   0 -12   5  105.05    4.11
  12   5   0  104.89    4.14
   5   0 -12  105.57    4.12
  12  -5   0  116.36    4.15
   0 -12   6   36.05    1.62
  -6   0 -12   41.84    1.76
 -12   6   0   40.75    1.69
   6   0 -12   39.65    1.67
   6   0 -12   35.48    1.59
   6   0 -12   39.00    1.63
   0 -12  -6   37.28    1.66
  12   6   0   37.61    1.67
  12  -6   0   38.36    1.63
   0  12  -6   34.98    1.59
  12  -6   0   42.02    1.69
   0 -12  -6   40.72    1.70
 -12   7   0  342.09   13.61
  12  -7   0  354.37   13.60
   7   0 -12  343.07   13.59
   0  12  -7  325.87   13.56
  -7   0 -12  339.58   13.59
   0 -12  -7  336.60   13.58
  12  -7   0  331.08   13.58
   0 -12   7  319.22   13.57
   7   0 -12  344.63   13.57
  -7   0 -12  347.68   13.62
  12   7   0  341.15   13.59
   0 -12  -7  336.68   13.60
  -8   0 -12   17.90    1.10
 -12   8   0   19.69    1.09
   8   0 -12   18.16    1.03
  -8   0 -12   18.60    1.04
   0  12  -8   18.34    0.90
   0 -12  -8   19.54    1.01
  12  -8   0   19.43    1.09
   8   0 -12   19.55    0.97
  12  -8   0   19.37    1.00
   0 -12  -8   18.75    1.12
   0  12  -9  246.26    9.66
   0 -12  -9  233.80    9.68
  12  -9   0  243.13    9.69
  -9   0 -12  237.73    9.73
   0 -12  -9  257.82    9.72
   9   0 -12  233.15    9.69
 -12   9   0  233.45    9.71
  -9   0 -12  217.32    9.70
   9   0 -12  245.46    9.67
  -9   0 -12  243.63    9.69
   0 -12 -10    3.16    0.63
 -10   0 -12    2.47    0.69
  12 -10   0    4.24    0.58
  10   0 -12    2.14    0.64
 -10   0 -12    2.55    0.65
   0 -12 -10    2.04    0.58
 -10   0 -12    2.99    0.75
  12 -10   0    3.65    0.68
 -12  10   0    2.61    0.67
  10   0 -12    3.17    0.56
  12  10   0    3.53    0.72
   0  12 -10    3.69    0.50
 -12  11   0   56.55    2.85
   0  12 -11   76.11    2.79
  12  11   0   73.28    2.86
 -11   0 -12   56.36    2.85
 -11   0 -12   72.04    2.83
   0 -12 -11   66.75    2.82
  12 -11   0   67.89    2.80
  11   0 -12   67.03    2.83
 -11   0 -12   57.77    2.87
   0 -12 -11   58.97    2.80
  11   0 -12   74.57    2.81
  12 -11   0   69.52    2.86
  -1 -12   0    1.20    0.37
   0   1 -12    0.56    0.29
   1 -12   0   -0.14    0.69
   1  12   0    1.09    2.07
   1 -12   0    0.76    1.77
   0  -1 -12    0.73    1.61
   1 -12   0    1.03    1.87
   1  12   0   -0.17    1.65
   0  -1 -12    1.12    0.51
   0   1  12   -0.93    1.98
  12   0   1   -2.19    1.97
  -1 -12   0    0.46    1.88
  12   0   1   -0.19    0.35
  -1  12   0    0.38    2.08
   1 -12   0    0.14    0.41
  12   0  -1    0.38    0.37
   0   1 -12    0.00    0.49
   1 -12   0   -0.19    0.39
  -1 -12   0   -1.24    1.99
   1   1 -12   26.24    1.14
   1 -12  -1   29.90    3.07
  -1   1 -12   26.82    1.15
  -1 -12  -1   26.78    3.05
  -1  -1 -12   26.75    1.14
  -1 -12  -1   28.31    3.31
  12   1   1   28.86    1.19
  -1  -1  12   28.50    3.89
   1  12   1   27.33    3.55
   1 -12  -1   25.63    1.35
  -1  -1 -12   25.40    1.17
  12   1  -1   27.78    1.19
  -1  12   1   29.27    3.52
  12  -1   1   33.56    3.34
 -12   1  -1   31.38    1.25
  12   1   1   33.60    3.26
  -1   1 -12   28.04    1.25
  12  -1  -1   29.98    3.12
   1  -1 -12   29.25    1.24
  -1 -12   1   29.23    3.52
  -1  -1 -12   24.74    1.24
   1 -12  -1   31.61    3.35
   1  12  -1   31.14    3.13
   1 -12  -1   26.22    1.20
  -1  12  -1   32.85    3.48
   1 -12   1   26.66    1.19
   1   1  12   23.28    3.27
   1 -12   1   31.26    3.47
  -1  -1 -12   37.38    3.28
  -1 -12  -1   25.17    1.18
   1   1 -12   27.04    1.23
   1  12   1   32.96    3.45
  -1 -12   1   22.34    1.17
   1 -12  -1   26.67    1.18
  12  -1  -1   28.06    1.18
  -2  -1 -12   10.31    2.29
  -2   1 -12    7.67    0.45
  -1 -12  -2    9.82    2.06
  12  -2  -1    6.62    0.49
   1  12   2    7.48    2.44
   1 -12  -2    6.78    0.51
  12   2   1    7.15    0.53
   1 -12  -2    6.45    2.38
  -1  12  -2    8.32    2.30
  12  -2   1    6.20    2.32
  12  -2  -1    9.89    2.28
   1 -12  -2    7.14    0.81
  -2  -1  12    9.38    2.79
 -12   2  -1    7.95    0.61
  -2   1 -12    7.11    0.65
  -1 -12  -2   10.07    2.55
   2  -1 -12    7.82    0.62
  -2   1 -12    6.83    0.52
  -1 -12  -2    7.03    0.53
   1 -12   2    6.80    0.52
  -2  -1 -12    7.29    0.53
   2  -1 -12    7.02    0.53
 -12   2   1    6.76    0.56
   1  12  -2    5.70    2.07
   2   1 -12    7.10    0.43
   1 -12  -2    6.92    0.56
  12   2  -1    7.59    0.53
   2   1  12    6.71    2.44
  -2  -1 -12    6.09    0.61
   2   1 -12    7.13    0.59
   1 -12   2    4.72    2.46
   1 -12  -3   20.54    3.21
  -1 -12  -3   23.60    3.27
   1 -12  -3   12.90    0.74
  12   3   1   13.46    0.75
  12   3  -1   15.02    0.75
  -3   1 -12   13.79    0.73
   3  -1 -12   13.66    0.73
 -12   3   1   15.38    0.77
   3   1  12   14.92    2.98
  -3  -1 -12   16.52    0.85
  -3  -1 -12   13.65    0.74
  12  -3   1   14.76    2.77
   3  -1 -12   14.59    0.80
  -3   1 -12   14.65    0.85
  12  -3  -1   14.54    2.56
 -12   3  -1   15.03    0.80
  -1  12  -3   19.31    2.74
  -3  -1  12   17.66    3.15
   3   1 -12   12.62    0.66
   1 -12  -3   12.64    0.99
   3   1 -12   15.21    0.78
  12   3  -1   12.46    0.73
   1 -12   3   14.20    0.72
  -1 -12  -3   13.57    0.75
  12   4  -1    6.34    0.54
   4   1 -12    5.68    0.57
   1 -12  -4    6.37    0.56
  -4  -1  12    4.25    2.34
  -1 -12  -4    6.45    0.55
  12   4   1    6.88    0.57
 -12   4   1    5.75    0.54
  12  -4   1    6.40    0.58
  -4  -1 -12    6.64    0.63
   1 -12   4    5.74    0.49
  -4  -1 -12    7.47    0.55
   1 -12  -4    6.08    0.53
  -4   1 -12    5.95    0.68
  -4   1 -12    7.62    0.54
   4  -1 -12    5.94    0.60
 -12   4  -1    6.08    0.60
  -1 -12  -4    6.33    0.58
   4  -1 -12    5.49    0.51
   1 -12  -5   10.00    0.68
  12   5  -1   10.36    0.67
  -5   1 -12   10.43    0.79
  -5   1 -12    9.64    0.64
 -12   5  -1   10.20    0.70
  12   5   1   10.35    0.68
   5   1 -12   10.58    0.53
   5   1 -12    9.86    0.68
   1  12  -5   10.22    0.54
   1 -12   5    9.33    0.60
  -1 -12  -5   10.86    0.67
   5   1 -12    9.01    0.58
  12  -5   1    9.68    0.69
   5  -1 -12   10.53    0.71
   5  -1 -12   10.98    0.63
 -12   5   1    9.33    0.65
   1 -12  -5    9.36    0.63
  -5  -1 -12    6.51    0.64
  -1 -12  -5    9.98    0.69
   6   1 -12    1.45    0.37
  -1 -12  -6    2.21    0.61
   1 -12  -6    2.51    0.66
  12  -6  -1    2.18    0.59
   1 -12  -6    2.13    0.58
  -6   1 -12    2.89    0.73
  12  -6   1    1.78    0.44
   1 -12  -6    2.29    0.45
 -12   6  -1    2.38    0.60
  12   6   1    2.95    0.57
  12   6  -1    2.41    0.57
   6   1 -12    1.87    0.54
   6  -1 -12    2.27    0.58
   1  12  -6    2.12    0.38
  12  -6   1    2.69    0.59
   1 -12   6    1.40    0.43
   6   1 -12    2.07    0.44
   6  -1 -12    2.70    0.48
  -1 -12  -6    1.66    0.55
   1 -12  -6    2.29    0.50
 -12   6   1    2.38    0.54
   7   1 -12    5.33    0.48
  12   7  -1    6.25    0.67
  -1 -12  -7    6.19    0.76
  12  -7   1    5.78    0.60
  -1 -12  -7    4.44    0.66
  -7   1 -12    5.08    0.85
 -12   7  -1    6.00    0.75
   7   1 -12    5.65    0.64
   7  -1 -12    4.89    0.70
  12  -7  -1    5.26    0.69
   7  -1 -12    5.62    0.60
   1  12  -7    5.75    0.50
   1 -12  -7    6.43    0.70
   1 -12  -7    6.26    0.79
  -7   1 -12    5.34    0.80
  -1  12  -7    5.11    0.46
  -7   1 -12    6.80    0.68
  12  -7   1    5.47    0.72
  12  -7  -1    5.33    0.57
  12   7   1    7.65    0.70
   1 -12  -7    5.46    0.62
   1 -12  -7    6.11    0.60
   7   1 -12    4.45    0.55
   1 -12   7    5.10    0.52
 -12   7   1    4.67    0.67
   1 -12   8    4.72    0.51
  -1 -12  -8    6.27    0.78
   1  12  -8    5.76    0.52
  -1 -12  -8    5.85    0.67
  -8   1 -12    5.72    0.69
  -8  -1 -12    6.55    0.71
  12  -8  -1    5.28    0.62
  -8   1 -12    6.08    0.78
   1 -12  -8    5.28    0.62
  12   8  -1    5.62    0.69
 -12   8   1    5.01    0.67
  -8  -1 -12    5.20    0.77
  12  -8  -1    6.18    0.60
   8  -1 -12    5.69    0.60
   1 -12  -8    5.30    0.70
  -8   1 -12    5.92    0.67
   8   1 -12    5.04    0.49
   8   1 -12    5.20    0.67
   1 -12  -8    4.94    0.61
  12  -8   1    5.62    0.72
   8  -1 -12    5.42    0.70
   8   1 -12    5.44    0.54
  12  -8   1    5.53    0.63
 -12   8  -1    5.64    0.74
  12  -8  -1    5.89    0.73
  -1  12  -8    4.67    0.45
  12  -9   1    1.62    0.63
   1 -12  -9    1.90    0.72
   9   1 -12    2.11    0.59
   9  -1 -12   -0.08    0.58
  -9  -1 -12    0.85    0.74
   9  -1 -12    2.14    0.68
 -12   9  -1    1.86    0.75
  -9  -1 -12    2.77    0.67
 -12   9   1    0.67    0.65
   1 -12  -9    1.12    0.67
   1 -12  -9    0.81    0.60
  -1 -12  -9    0.84    0.67
  12  -9  -1    2.54    0.58
   1 -12   9    0.69    0.47
   1 -12  -9    1.71    0.54
  -1 -12  -9    1.53    0.79
  12  -9  -1    2.06    0.60
  -9   1 -12    2.74    0.66
  -9   1 -12    0.59    0.69
  -9   1 -12    1.48    0.78
  -1  12  -9    0.98    0.45
   9   1 -12   -0.24    0.53
   1  12  -9    1.44    0.49
  -1 -12 -10    0.48    0.78
  12 -10  -1    0.62    0.61
  12  10   1    0.75    0.69
   1 -12  10    0.78    0.46
 -12  10   1    0.95    0.61
 -10   1 -12    1.27    0.75
   1 -12 -10    0.49    0.53
  10  -1 -12    1.04    0.63
 -10  -1 -12    0.32    0.65
  10   1 -12   -0.44    0.58
 -10  -1 -12    0.86    0.68
  -1 -12 -10    0.28    0.63
  12 -10   1    0.42    0.62
  12 -10  -1    0.85    0.55
   1 -12 -10    0.38    0.67
 -12  10  -1   -0.06    0.72
 -10   1 -12    0.84    0.69
 -10  -1 -12    1.44    0.60
  10  -1 -12    0.61    0.55
  -1  12 -10    0.52    0.44
   1  12 -10    0.68    0.48
  10   1 -12   -0.21    0.53
   1 -12 -10    0.32    0.56
  -1 -12 -11    1.21    0.55
 -11   1 -12    0.10    0.71
  -1 -12 -11    0.82    0.81
 -11   1 -12   -0.30    0.74
  12  11  -1    0.05    0.69
  -1  12 -11    0.62    0.45
 -12  11  -1    0.27    0.70
  -1 -12 -11   -0.49    0.61
 -11  -1 -12    1.31    0.63
  11  -1 -12    0.32    0.65
   1 -12  11    0.38    0.46
 -11  -1 -12    0.41    0.63
   1 -12 -11    0.36    0.55
  12  11   1    0.76    0.67
   1 -12 -11    0.70    0.56
 -12 -11  -1    0.67    0.51
  12 -11  -1    0.58    0.65
  12 -11   1    0.70    0.67
  12 -11  -1    1.05    0.54
   1 -12 -11    0.34    0.67
  12 -11   1    0.21    0.50
 -12  11   1    0.38    0.60
 -11  -1 -12    0.74    0.67
[truncated: 3,126,941 more chars]
